# Supplementary material for: Towards conversational artificial intelligence for disease management
Source: Nature. 2026 Jun 17;655(8125):1292–9. doi: 10.1038/s41586-026-10764-5 (PMC13421318; doi:10.1038/s41586-026-10764-5)
Supplement: Supplementary file 5 — Details for all 120 OSCE scenarios with AMIE output (CSV). Scenario details and AMIE output for all 120 scenarios used either in the OSCE evaluation study (100) or for validation purposes (20), in machine-readable CSV format. [file 41586_2026_10764_MOESM5_ESM.csv]

Scenario Number	Subset	Category	Location	Condition	Guideline > BMJ Best Practice	Guideline > UK NICE Guidance	Difficulty	Added Difficulty > Inconsistent Information	Added Difficulty > Multimorbidity	Patient Background	Visit 1 Info	Visit 1 AMIE Conversation	Visit 1 AMIE Post-Questionnaire Responses	Visit 2 Info	Visit 2 AMIE Conversation	Visit 2 AMIE Post-Questionnaire Responses	Visit 3 Info	Visit 3 AMIE Conversation	Visit 3 AMIE Post-Questionnaire Responses
1	Evaluation	Cardiovascular	Canada	Myocardial infarction	https://bestpractice.bmj.com/topics/en-gb/3000100	https://www.nice.org.uk/guidance/ng185	Easy	—	—	{ "Name": "John Smith", "Sex": "Male", "Age": "61 years", "Ethnic background": "White", "Location": "Manchester", "Lifestyle": "Smokes a half pack of cigarettes a day and social drinking on weekends", "Social and personal circumstances": "Married, lives with wife and two children", "Occupational history": "Accountant", "Travel history": "No recent travel history", "Family history": "-Father had a…	{ "Presenting complaint": "Chest pain and shortness of breath.", "Initial presentation": "\"Hello, doctor. I've been experiencing chest pain and shortness of breath for the past two weeks but it\u2019s at its worst today.\u201d", "Context": "John Smith presents with chest pain and shortness of breath for the past two weeks.", "Information available at the beginning of the visit (including new lab…	[ { "sender": "System Prompt", "message": "### Information available at the beginning of the visit\n\n**Patient:** John Smith, 61 years, Male\n\n**Context:** John Smith presents with chest pain and shortness of breath for the past two weeks.\n\n**Additional information:**\n\nNA" }, { "sender": "Patient", "message": "Hello, doctor. I've been experiencing chest pain and shortness of breath for the …	{ "Guidelines Selected as Relevant": [ "[bmj148] Chronic coronary disease", "[bmj3000100] Unstable angina", "[bmj325] Aortic stenosis", "[ng196] Atrial fibrillation: diagnosis and management", "[ng208] Heart valve disease presenting in adults: investigation and management" ], "Differential Diagnosis": [ "Coronary artery disease (CAD) with possible angina pectoris or myocardial infarction", "Unsta…	{ "Presenting complaint": "Follow-up for chest pain and shortness of breath", "Initial presentation": "\"Hello doctor, I went to the ER and they did a bunch of tests and told me that I had a heart attack.\u201d", "Context": "Follow-up after ER visit for chest pain and shortness of breath.", "Information available at the beginning of the visit (including new lab or imaging results, etc)": "Emergen…	[ { "sender": "System Prompt", "message": "### Information available at the beginning of the visit\n\n**Patient:** John Smith, 61 years, Male\n\n**Context:** Follow-up after ER visit for chest pain and shortness of breath.\n\n**Additional information:**\n\nEmergency Room Discharge Report \n\nPatient Information: \n\nName: John Smith \n\nAge: 61 years \n\nSex: Male \n\nDate of Admission: 2024-06-1…	{ "Guidelines Selected as Relevant": [ "[bmj148] Chronic coronary disease", "[bmj3000100] Unstable angina", "[bmj61] Heart failure with reduced ejection fraction", "[ng106] Chronic heart failure in adults: diagnosis and management", "[ng196] Atrial fibrillation: diagnosis and management" ], "Differential Diagnosis": [ "Coronary artery disease (CAD)", "Heart failure", "Stable angina", "Cardiac arr…	{ "Presenting complaint": "Follow-up post-treatment of myocardial infarction", "Initial presentation": "\"Hello, doctor. I'm here for my follow-up appointment. I've been taking the new medications as prescribed and am trying to follow the lifestyle modifications that you had recommended.\"", "Context": "Follow-up visit to review overall health and treatment plan post-myocardial infarction, along …	[ { "sender": "System Prompt", "message": "### Information available at the beginning of the visit\n\n**Patient:** John Smith, 61 years, Male\n\n**Context:** Follow-up visit to review overall health and treatment plan post-myocardial infarction, along with new symptom of dizziness.\n\n**Additional information:**\n\nTotal Cholesterol: 4.5 mmol/L \n\nHDL Cholesterol: 1.3 mmol/L \n\nLDL Cholesterol:…	{ "Guidelines Selected as Relevant": [ "[bmj148] Chronic coronary disease", "[bmj26] Essential hypertension", "[bmj44] Asthma in adults", "[ng136] Hypertension in adults: diagnosis and management" ], "Differential Diagnosis": [ "Postural hypotension", "Angina pectoris", "Vestibular disorders", "Anxiety", "Medication side effects" ], "In-visit Investigations": [ "Detailed assessment of dizziness: …
2	Evaluation	Cardiovascular	Canada	Myocardial infarction	https://bestpractice.bmj.com/topics/en-gb/3000100	https://www.nice.org.uk/guidance/ng185	Difficult	✓	✓	{ "Name": "Brian Griffin", "Sex": "Male", "Age": "67 years", "Ethnic background": "Caucasian", "Location": "Birmingham", "Lifestyle": "Former smoker, no alcohol or drug use. Limited physical activity due to symptoms.", "Social and personal circumstances": "Lives with wife, with adult children living nearby.", "Occupational history": "Retired construction worker.", "Travel history": "None", "Famil…	{ "Presenting complaint": "Chest pain and shortness of breath.", "Initial presentation": "\"Doctor, I've been having chest pain and shortness of breath for the past two weeks, but it\u2019s at its worst today.\u201d", "Context": "Brian Griffin, a 67-year-old male, presents with chest pain and shortness of breath for the past two weeks.", "Information available at the beginning of the visit (inclu…	[ { "sender": "System Prompt", "message": "### Information available at the beginning of the visit\n\n**Patient:** Brian Griffin, 67 years, Male\n\n**Context:** Brian Griffin, a 67-year-old male, presents with chest pain and shortness of breath for the past two weeks.\n\n**Additional information:**\n\nNA" }, { "sender": "Patient", "message": "Doctor, I've been having chest pain and shortness of b…	{ "Guidelines Selected as Relevant": [ "[bmj325] Aortic stenosis", "[qs68] Acute coronary syndromes in adults: quality standard" ], "Differential Diagnosis": [ "Myocardial infarction (heart attack)", "Angina pectoris", "Pulmonary embolism", "Aortic dissection", "Pericarditis" ], "In-visit Investigations": [], "Ordered Investigations": [ "Immediate transport to the nearest emergency department via…	{ "Presenting complaint": "Follow-up for chest pain and shortness of breath", "Initial presentation": "\"Doctor, I went to the ER and they did a bunch of tests and told me that I had a heart attack.\"", "Context": "Follow-up after ER visit for chest pain and shortness of breath.", "Information available at the beginning of the visit (including new lab or imaging results, etc)": "Emergency Room Di…	[ { "sender": "System Prompt", "message": "### Information available at the beginning of the visit\n\n**Patient:** Brian Griffin, 67 years, Male\n\n**Context:** Follow-up after ER visit for chest pain and shortness of breath.\n\n**Additional information:**\n\nEmergency Room Discharge Report \n\nPatient Information: \n\nName: Brian Griffin \n\nAge: 67 years \n\nSex: Male \n\nDate of Admission: 202…	{ "Guidelines Selected as Relevant": [ "[bmj148] Chronic coronary disease", "[bmj572] Assessment of palpitations", "[bmj61] Heart failure with reduced ejection fraction", "[cg126] Stable angina: management", "[ng106] Chronic heart failure in adults: diagnosis and management", "[ng196] Atrial fibrillation: diagnosis and management" ], "Differential Diagnosis": [ "Post-myocardial infarction (MI) sy…	{ "Presenting complaint": "Follow-up post-treatment of myocardial infarction, along with new symptom of dizziness.", "Initial presentation": "\"Doctor, I'm here for my follow-up appointment. I've been taking the new medications as prescribed and am trying to follow the lifestyle modifications that you had recommended. I\u2019ve also been getting dizzy recently, is that a sign of my heart getting …	[ { "sender": "System Prompt", "message": "### Information available at the beginning of the visit\n\n**Patient:** Brian Griffin, 67 years, Male\n\n**Context:** Follow-up visit to review overall health and treatment plan post-myocardial infarction.\n\n**Additional information:**\n\nTotal Cholesterol: 4.5 mmol/L \n\nHDL Cholesterol: 1.3 mmol/L \n\nLDL Cholesterol: 2.5 mmol/L \n\nTriglycerides: 1.1…	{ "Guidelines Selected as Relevant": [ "[bmj1] Established atrial fibrillation", "[bmj55] Depression in adults", "[cg109] Transient loss of consciousness ('blackouts') in over 16s", "[ng196] Atrial fibrillation: diagnosis and management" ], "Differential Diagnosis": [ "Orthostatic hypotension", "Medication side effects (specifically from lisinopril, metoprolol, or sildenafil)", "Post-myocardial i…
3	Evaluation	Cardiovascular	Canada	Deep vein thrombosis	https://bestpractice.bmj.com/topics/en-gb/3000112	https://www.nice.org.uk/guidance/ng158	Easy	—	—	{ "Name": "John Hudgens", "Sex": "Male", "Age": "45 years", "Ethnic background": "White", "Location": "Manchester", "Lifestyle": "\"I have a desk job and sit for most of the day. I try to exercise a few times a week, but I've been busy lately.\". Non-smoker, occasional alcohol consumption.", "Social and personal circumstances": "Married, two children", "Occupational history": "John works as a sof…	{ "Presenting complaint": "Swelling, pain, and redness in the left leg.", "Initial presentation": "\"Doctor, over the past five days, my left leg has become swollen, painful, and red. \"", "Context": "John, 45, presents with swelling in his left leg that began five days ago. He also reports pain and redness in the affected leg.", "Information available at the beginning of the visit (including new…	[ { "sender": "System Prompt", "message": "### Information available at the beginning of the visit\n\n**Patient:** John Hudgens, 45 years, Male\n\n**Context:** John, 45, presents with swelling in his left leg that began five days ago. He also reports pain and redness in the affected leg.\n\n**Additional information:**\n\nNA" }, { "sender": "Patient", "message": "Doctor, over the past five days, m…	{ "Guidelines Selected as Relevant": [ "[bmj3000112] Deep vein thrombosis", "[ng158] Venous thromboembolic diseases: diagnosis, management and thrombophilia testing" ], "Differential Diagnosis": [ "Deep vein thrombosis (DVT)", "Cellulitis", "Chronic venous insufficiency", "Baker's cyst", "Lymphedema" ], "In-visit Investigations": [], "Ordered Investigations": [ "Order a venous Doppler ultrasound …	{ "Presenting complaint": "Follow-up on ultrasound and discuss next steps", "Initial presentation": "\"Doctor, I had the ultrasound done and I'm here to discuss the results and see what the next steps are.\"", "Context": "John returns for a follow-up visit after undergoing a Doppler ultrasound", "Information available at the beginning of the visit (including new lab or imaging results, etc)": "Do…	[ { "sender": "System Prompt", "message": "### Information available at the beginning of the visit\n\n**Patient:** John Hudgens, 45 years, Male\n\n**Context:** John returns for a follow-up visit after undergoing a Doppler ultrasound\n\n**Additional information:**\n\nDoppler ultrasound confirms the presence of a thrombus in the left popliteal vein." }, { "sender": "Patient", "message": "Doctor, I …	{ "Guidelines Selected as Relevant": [ "[bmj3000112] Deep vein thrombosis", "[ng158] Venous thromboembolic diseases: diagnosis, management and thrombophilia testing" ], "Differential Diagnosis": [ "Deep vein thrombosis (DVT)", "Chronic venous insufficiency", "Cellulitis", "Baker's cyst", "Muscle strain" ], "In-visit Investigations": [], "Ordered Investigations": [ "Complete Blood Count (CBC) to a…	{ "Presenting complaint": "Follow-up on DVT treatment and ongoing symptoms.", "Initial presentation": "\"Doctor, I've been on the blood thinners for a few weeks now, and I want to make sure everything is going well.\"", "Context": "John returns for a follow-up visit after several weeks on anticoagulant therapy.", "Information available at the beginning of the visit (including new lab or imaging r…	[ { "sender": "System Prompt", "message": "### Information available at the beginning of the visit\n\n**Patient:** John Hudgens, 45 years, Male\n\n**Context:** John returns for a follow-up visit after several weeks on anticoagulant therapy.\n\n**Additional information:**\n\nFollow-up Doppler ultrasound shows resolution of thrombus in the left popliteal vein. \n\nBaseline blood work was normal. No…	{ "Guidelines Selected as Relevant": [ "[bmj3000112] Deep vein thrombosis", "[ng158] Venous thromboembolic diseases: diagnosis, management and thrombophilia testing" ], "Differential Diagnosis": [ "Deep vein thrombosis (DVT)" ], "In-visit Investigations": [], "Ordered Investigations": [ "Order a repeat serum creatinine and eGFR (estimated glomerular filtration rate) blood test to assess renal fun…
4	Evaluation	Cardiovascular	Canada	Deep vein thrombosis	https://bestpractice.bmj.com/topics/en-gb/3000112	https://www.nice.org.uk/guidance/ng158	Difficult	—	✓	{ "Name": "Joe Myers", "Sex": "Male", "Age": "85 years", "Ethnic background": "Black", "Location": "Liverpool", "Lifestyle": "Non-smoker. 10 alcoholic drinks per week. Sedentary lifestyle.", "Social and personal circumstances": "Married, lives with wife. Has 4 adult children.", "Occupational history": "Joe worked as a taxi driver.", "Travel history": "NIl", "Family history": "Father: History of t…	{ "Presenting complaint": "Swelling, pain, and redness in the left leg.", "Initial presentation": "\"Doctor, over the past few days, my left leg has become swollen, painful, and red. \"", "Context": "Joe, 85, presents with swelling in his left leg that began five days ago. He also reports pain and redness in the affected leg.", "Information available at the beginning of the visit (including new l…	[ { "sender": "System Prompt", "message": "### Information available at the beginning of the visit\n\n**Patient:** Joe Myers, 85 years, Male\n\n**Context:** Joe, 85, presents with swelling in his left leg that began five days ago. He also reports pain and redness in the affected leg.\n\n**Additional information:**\n\nNA" }, { "sender": "Patient", "message": "Hey doc" }, { "sender": "Doctor", "mes…	{ "Guidelines Selected as Relevant": [ "[bmj3000112] Deep vein thrombosis", "[bmj3000172] Cellulitis and erysipelas", "[bmj630] Varicose veins", "[ng152] Leg ulcer infection: antimicrobial prescribing", "[ng158] Venous thromboembolic diseases: diagnosis, management and thrombophilia testing", "[qs201] Venous thromboembolism in adults: quality standard" ], "Differential Diagnosis": [ "Deep vein th…	{ "Presenting complaint": "Follow-up on results and discuss treatment", "Initial presentation": "\"Doctor, I had the ultrasound and bloodwork done and I'm here to discuss the results and see what the next steps are.\"", "Context": "Joe returns for a follow-up visit after undergoing a Doppler ultrasound and bloodwork.", "Information available at the beginning of the visit (including new lab or ima…	[ { "sender": "System Prompt", "message": "### Information available at the beginning of the visit\n\n**Patient:** Joe Myers, 85 years, Male\n\n**Context:** Joe returns for a follow-up visit after undergoing a Doppler ultrasound and bloodwork.\n\n**Additional information:**\n\nDoppler ultrasound confirms the presence of a thrombus in the left popliteal vein. \n\nBaseline blood work revealed norma…	{ "Guidelines Selected as Relevant": [ "[bmj24] Type 2 diabetes in adults", "[bmj3000112] Deep vein thrombosis", "[bmj3000172] Cellulitis and erysipelas", "[ng158] Venous thromboembolic diseases: diagnosis, management and thrombophilia testing", "[ng17] Type 1 diabetes in adults: diagnosis and management", "[qs201] Venous thromboembolism in adults: quality standard" ], "Differential Diagnosis": […	{ "Presenting complaint": "Follow-up on DVT treatment and ongoing symptoms.", "Initial presentation": "\"Doctor, I've been on the blood thinners for a few weeks now, and I want to make sure everything is going well.\"", "Context": "Joe returns for a follow-up visit after 3 weeks on anticoagulant therapy.", "Information available at the beginning of the visit (including new lab or imaging results,…	[ { "sender": "System Prompt", "message": "### Information available at the beginning of the visit\n\n**Patient:** Joe Myers, 85 years, Male\n\n**Context:** Joe returns for a follow-up visit after 3 weeks on anticoagulant therapy.\n\n**Additional information:**\n\nFollow-up Doppler ultrasound shows resolution of thrombus in the left popliteal vein. \n\nRepeat blood work is pending (due at the 3-m…	{ "Guidelines Selected as Relevant": [ "[bmj3000112] Deep vein thrombosis", "[bmj3000172] Cellulitis and erysipelas", "[bmj431] Peripheral arterial disease", "[bmj630] Varicose veins", "[cg147] Peripheral arterial disease: diagnosis and management", "[ng141] Cellulitis and erysipelas: antimicrobial prescribing", "[ng152] Leg ulcer infection: antimicrobial prescribing", "[ng158] Venous thromboembo…
5	Evaluation	Cardiovascular	Canada	Hypertension	https://bestpractice.bmj.com/topics/en-gb/26	https://www.nice.org.uk/guidance/ng136	Easy	—	—	{ "Name": "Michael Garside", "Sex": "Male", "Age": "54 years", "Ethnic background": "White", "Location": "West Sussex UK", "Lifestyle": "Denies smoking or recreational drug use. Drinks moderately (2-3 beers a few nights a week). Work can be physically demanding at times. He tries to exercise regularly but admits it can be difficult to maintain a consistent routine. Diet is average - includes proc…	{ "Presenting complaint": "Asymptomatic high one time BP reading", "Initial presentation": "\"Hi, I just got a high blood pressure reading at the kiosk here. I don't feel any different, but I'm a little worried. Should I be concerned?\"", "Context": "Michael walked into the pharmacy for a refill on his allergy medication. While waiting, he decided to check his blood pressure at one of the kiosks.…	[ { "sender": "System Prompt", "message": "### Information available at the beginning of the visit\n\n**Patient:** Michael Garside, 54 years, Male\n\n**Context:** Michael walked into the pharmacy for a refill on his allergy medication. While waiting, he decided to check his blood pressure at one of the kiosks. The reading came back as 140/90. He doesn't experience any concerning symptoms, but fee…	{ "Guidelines Selected as Relevant": [ "[bmj26] Essential hypertension", "[ng136] Hypertension in adults: diagnosis and management", "[qs28] Hypertension in adults: quality standard" ], "Differential Diagnosis": [ "Essential hypertension", "White coat hypertension", "Secondary hypertension (due to underlying medical condition)", "Transient hypertension", "Medication-induced hypertension" ], "In-v…	{ "Presenting complaint": "Follow up for persistent high blood pressure readings", "Initial presentation": "\"Hi Doc, I'm back to talk about my blood pressure. I got the bloodwork done you that you had ordered for me.\u201d", "Context": "Michael returns for a follow-up appointment after having bloodwork done. He has tried making some lifestyle changes including walking more but he still finds it …	[ { "sender": "System Prompt", "message": "### Information available at the beginning of the visit\n\n**Patient:** Michael Garside, 54 years, Male\n\n**Context:** Michael returns for a follow-up appointment after having bloodwork done. He has tried making some lifestyle changes including walking more but he still finds it difficult to cut down on junk food. He still doesn't experience any concern…	{ "Guidelines Selected as Relevant": [ "[bmj24] Type 2 diabetes in adults", "[bmj84] Chronic kidney disease", "[ng136] Hypertension in adults: diagnosis and management", "[ng203] Chronic kidney disease: assessment and management" ], "Differential Diagnosis": [ "Essential hypertension with early kidney damage", "Hypertension with chronic kidney disease", "Secondary hypertension (due to underlying …	{ "Presenting complaint": "Follow up for asymptomatic essential hypertension stage 2", "Initial presentation": "Michael: \"Hi Doc, I'm here for my follow-up appointment to check my blood pressure. I've been taking the blood pressure med you prescribed, and I haven't had any problems with it. I've also been trying to stick with the diet and exercise plan we discussed.\"", "Context": "Michael retur…	[ { "sender": "System Prompt", "message": "### Information available at the beginning of the visit\n\n**Patient:** Michael Garside, 54 years, Male\n\n**Context:** Michael returns for a follow-up appointment after starting lisinopril 2 weeks ago. He feels well and hasn't experienced any side effects from the medication. Michael has been monitoring his blood pressure at home and brings a record of …	{ "Guidelines Selected as Relevant": [ "[bmj26] Essential hypertension", "[bmj84] Chronic kidney disease", "[ng136] Hypertension in adults: diagnosis and management", "[ng203] Chronic kidney disease: assessment and management", "[qs28] Hypertension in adults: quality standard" ], "Differential Diagnosis": [ "Chronic kidney disease (CKD) with hypertension", "Hypertension with possible early diabet…
6	Evaluation	Cardiovascular	Canada	Hypertension	https://bestpractice.bmj.com/topics/en-gb/26	https://www.nice.org.uk/guidance/ng136	Difficult	—	✓	{ "Name": "Aarish Mohen", "Sex": "Male", "Age": "52 years", "Ethnic background": "Pakistani", "Location": "Leeds UK", "Lifestyle": "Denies smoking or recreational drug use. Drinks rarely (1 glass of wine every month). Work can be physically demanding at times. He tries to exercise regularly but admits it can be difficult to maintain a consistent routine. Diet is average - includes oily foods, pro…	{ "Presenting complaint": "Asymptomatic high one time BP reading", "Initial presentation": "Aarish: \"Hi, I just got a high blood pressure reading at home when I used my father\u2019s blood pressure machine. I feel fine otherwise, I'm just a little worried because it was so high, it was 142/92. Should I be concerned?\"", "Context": "Aarish used his 88-year-old father\u2019s blood pressure machine…	[ { "sender": "System Prompt", "message": "### Information available at the beginning of the visit\n\n**Patient:** Aarish Mohen, 52 years, Male\n\n**Context:** Aarish used his 88-year-old father\u2019s blood pressure machine to check his own blood pressure. The reading came back as 142/ 92. He does not have any concerning symptoms but he is worried about the high reading.\n\n**Additional informat…	{ "Guidelines Selected as Relevant": [ "[bmj148] Chronic coronary disease", "[bmj24] Type 2 diabetes in adults", "[bmj26] Essential hypertension", "[bmj84] Chronic kidney disease", "[bmj9] Assessment of acute headache in adults", "[ng136] Hypertension in adults: diagnosis and management", "[qs28] Hypertension in adults: quality standard" ], "Differential Diagnosis": [ "Hypertension", "Secondary h…	{ "Presenting complaint": "Follow up for persistent high blood pressure readings", "Initial presentation": "\"Hi Doc, I'm back to talk about my blood pressure. I got the bloodwork done you that you had ordered for me.\u201d", "Context": "Aarish returns for a follow-up appointment after having bloodwork done. He has tried making some lifestyle changes including walking more but he still finds it d…	[ { "sender": "System Prompt", "message": "### Information available at the beginning of the visit\n\n**Patient:** Aarish Mohen, 52 years, Male\n\n**Context:** Aarish returns for a follow-up appointment after having bloodwork done. He has tried making some lifestyle changes including walking more but he still finds it difficult to cut down on unhealthy foods. He still doesn't experience any conce…	{ "Guidelines Selected as Relevant": [ "[bmj24] Type 2 diabetes in adults", "[bmj26] Essential hypertension", "[bmj84] Chronic kidney disease", "[ng136] Hypertension in adults: diagnosis and management", "[ng203] Chronic kidney disease: assessment and management", "[ng28] Type 2 diabetes in adults: management", "[qs28] Hypertension in adults: quality standard" ], "Differential Diagnosis": [ "Hype…	{ "Presenting complaint": "Follow up for asymptomatic essential hypertension stage 2", "Initial presentation": "Aarish: \"Hi doc, I'm here for my follow-up appointment to check my blood pressure. I've been taking the blood pressure medication that you prescribed, and I haven't had any problems with it. I've also been trying to stick with the diet and exercise plan that we discussed.\"", "Context"…	[ { "sender": "System Prompt", "message": "### Information available at the beginning of the visit\n\n**Patient:** Aarish Mohen, 52 years, Male\n\n**Context:** Aarish returns for a follow-up appointment after starting losartan 2 weeks ago. He feels well and hasn't experienced any side effects from the medication. He has been monitoring his blood pressure at home and brings a record of his reading…	{ "Guidelines Selected as Relevant": [ "[bmj24] Type 2 diabetes in adults", "[bmj26] Essential hypertension", "[bmj84] Chronic kidney disease", "[ng106] Chronic heart failure in adults: diagnosis and management", "[ng136] Hypertension in adults: diagnosis and management", "[ng203] Chronic kidney disease: assessment and management", "[ng28] Type 2 diabetes in adults: management" ], "Differential D…
7	Evaluation	Cardiovascular	Canada	Wolff-Parkinson-White syndrome	https://bestpractice.bmj.com/topics/en-gb/400	https://www.nice.org.uk/guidance/ng196	Easy	—	—	{ "Name": "Felix Cooper", "Sex": "Male", "Age": "27 years", "Ethnic background": "White", "Location": "Leeds", "Lifestyle": "Exercises regularly (goes to the gym 2-3 times per week), but recent caution due to symptoms. Has one cup of coffee in the morning.", "Social and personal circumstances": "Lives with his girlfriend and has a supportive social circle.", "Occupational history": "Works as a ma…	{ "Presenting complaint": "Palpitations, dizziness, and near-fainting spells", "Initial presentation": "\"Hello doctor, I'm Felix Cooper, and I'm 27 years old. I've been experiencing these episodes where my heart suddenly starts racing.", "Context": "Felix Cooper, a 27-year-old male, presents with episodes of palpitations, dizziness, and near-fainting spells.", "Information available at the begin…	[ { "sender": "System Prompt", "message": "### Information available at the beginning of the visit\n\n**Patient:** Felix Cooper, 27 years, Male\n\n**Context:** Felix Cooper, a 27-year-old male, presents with episodes of palpitations, dizziness, and near-fainting spells.\n\n**Additional information:**\n\nNA" }, { "sender": "Patient", "message": "Hello doctor, I'm Felix Cooper, and I'm 27 years old…	{ "Guidelines Selected as Relevant": [ "[bmj572] Assessment of palpitations", "[cg113] Generalised anxiety disorder and panic disorder in adults: management", "[ng196] Atrial fibrillation: diagnosis and management" ], "Differential Diagnosis": [ "Vasovagal syncope", "Arrhythmia (e.g., supraventricular tachycardia, premature ventricular contractions)", "Panic disorder", "Orthostatic hypotension", …	{ "Presenting complaint": "Follow-up for palpitations, dizziness and near-syncope", "Initial presentation": "\"Hello doctor, I recently went to the ER as you had recommended it at our last visit. I have not had any episodes of palpitations since being discharged.\u201d", "Context": "Felix Cooper, a 27-year-old male, follows up for his Wolff-Parkinson-White syndrome which was diagnosed at the ER a…	[ { "sender": "System Prompt", "message": "### Information available at the beginning of the visit\n\n**Patient:** Felix Cooper, 27 years, Male\n\n**Context:** Felix Cooper, a 27-year-old male, follows up for his Wolff-Parkinson-White syndrome which was diagnosed at the ER after presentation with episodes of palpitations, dizziness, and near-fainting spells.\n\n**Additional information:**\n\nEmer…	{ "Guidelines Selected as Relevant": [ "[bmj400] Wolff-Parkinson-White syndrome", "[bmj572] Assessment of palpitations" ], "Differential Diagnosis": [ "Wolff-Parkinson-White (WPW) syndrome", "Atrial fibrillation", "Supraventricular tachycardia (SVT)", "Ventricular tachycardia", "Anxiety or panic disorder" ], "In-visit Investigations": [ "Assess Felix's understanding of WPW syndrome, including sym…	{ "Presenting complaint": "Follow up 2 years after diagnosis of wolff-parkinson-white syndrome (initially presenting with palpitations, dizziness and near-syncope).", "Initial presentation": "\u201cHello, Doctor, since my last visit, I have been seeing the cardiologist. He did a catheter ablation on me and I have not had any symptoms of my heart beating too fast or irregularly.\u201d", "Context":…	[ { "sender": "System Prompt", "message": "### Information available at the beginning of the visit\n\n**Patient:** Felix Cooper, 27 years, Male\n\n**Context:** Follow-up 2 years after diagnosis of wolff-parkinson-white syndrome (initially presenting with palpitations, dizziness and near-syncope), seen by cardiologist for catheter ablation.\n\n**Additional information:**\n\nCBCd: \n\nHemoglobin (H…	{ "Guidelines Selected as Relevant": [ "[bmj400] Wolff-Parkinson-White syndrome", "[bmj572] Assessment of palpitations" ], "Differential Diagnosis": [ "Wolff-Parkinson-White (WPW) syndrome, post-ablation follow-up", "Residual arrhythmia after ablation", "Development of new cardiac arrhythmia", "Post-traumatic stress disorder (PTSD) related to previous episodes", "Anxiety disorder related to previ…
8	Evaluation	Cardiovascular	Canada	Wolff-Parkinson-White syndrome	https://bestpractice.bmj.com/topics/en-gb/400	https://www.nice.org.uk/guidance/ng196	Difficult	—	✓	{ "Name": "Harry Robinson", "Sex": "Male", "Age": "38 years", "Ethnic background": "White", "Location": "London UK", "Lifestyle": "Active, goes to the gym 2-3 times a week, but symptoms interfere with regular activities.", "Social and personal circumstances": "Lives with spouse, supportive environment.", "Occupational history": "Works as an electrician.", "Travel history": "No recent travel.", "F…	{ "Presenting complaint": "Palpitations and fatigue", "Initial presentation": "Hello! I'm Harry Robinson, and I'm 38 years old. I've been experiencing episodes of my heart racing and feeling extremely tired during these moments. \"", "Context": "Harry Robinson, a 38-year-old male, presents with episodes of palpitation and fatigue.", "Information available at the beginning of the visit (including …	[ { "sender": "System Prompt", "message": "### Information available at the beginning of the visit\n\n**Patient:** Harry Robinson, 38 years, Male\n\n**Context:** Harry Robinson, a 38-year-old male, presents with episodes of palpitation and fatigue.\n\n**Additional information:**\n\nNA" }, { "sender": "Patient", "message": "Hello! My name is Harry Robinson, I'm 38 years old. I've been dealing with…	{ "Guidelines Selected as Relevant": [ "[bmj572] Assessment of palpitations", "[bmj830] Assessment of tachycardia", "[bmj833] Overview of thyroid dysfunction", "[cg113] Generalised anxiety disorder and panic disorder in adults: management", "[ng145] Thyroid disease: assessment and management", "[ng196] Atrial fibrillation: diagnosis and management" ], "Differential Diagnosis": [ "Supraventricular…	{ "Presenting complaint": "Review the results from the test that were ordered to follow up on the palpitations and fatigue", "Initial presentation": "I'm here to find out the results of the tests we discussed last time. I haven't had any new episodes since we last met.\u201d", "Context": "Harry Robinson, 38-year-old male, present for a follow up consultation to discuss the results of tests conduc…	[ { "sender": "System Prompt", "message": "### Information available at the beginning of the visit\n\n**Patient:** Harry Robinson, 38 years, Male\n\n**Context:** Harry Robinson, 38-year-old male, present for a follow up consultation to discuss the results of tests conducted after presenting with episodes of palpitations and fatigue.\n\n**Additional information:**\n\n1.) ECG: \n\nHeart Rate: 92 bp…	{ "Guidelines Selected as Relevant": [ "[bmj400] Wolff-Parkinson-White syndrome", "[bmj572] Assessment of palpitations", "[bmj830] Assessment of tachycardia", "[cg113] Generalised anxiety disorder and panic disorder in adults: management", "[ng196] Atrial fibrillation: diagnosis and management" ], "Differential Diagnosis": [ "Wolff-Parkinson-White (WPW) syndrome", "Atrial fibrillation", "Supraven…	{ "Presenting complaint": "Follow-up visit for episodes of palpitation and fatigue.", "Initial presentation": "\u201cHello again! I'm here to find out the results of the tests you prescribed during my last visit.\u201d", "Context": "Harry Robinson, 38-year-old male, present for a follow up consultation to discuss the results of tests.", "Information available at the beginning of the visit (includ…	[ { "sender": "System Prompt", "message": "### Information available at the beginning of the visit\n\n**Patient:** Harry Robinson, 38 years, Male\n\n**Context:** Harry Robinson, 38-year-old male, present for a follow up consultation to discuss the results of tests.\n\n**Additional information:**\n\n1. Lipid Panel: \n\nTotal Cholesterol: 205 mg/dL (Desirable <200 mg/dL) \n\nHDL (High-Density Lipop…	{ "Guidelines Selected as Relevant": [ "[bmj400] Wolff-Parkinson-White syndrome", "[bmj572] Assessment of palpitations", "[bmj830] Assessment of tachycardia", "[cg113] Generalised anxiety disorder and panic disorder in adults: management", "[cg126] Stable angina: management", "[ng145] Thyroid disease: assessment and management", "[ng196] Atrial fibrillation: diagnosis and management" ], "Differen…
9	Evaluation	Cardiovascular	Canada	Hypercholesterolemia	https://bestpractice.bmj.com/topics/en-gb/170	https://www.nice.org.uk/guidance/cg71	Easy	—	—	{ "Name": "Jane Finch", "Sex": "Female", "Age": "40 years", "Ethnic background": "Caucasian", "Location": "London", "Lifestyle": "Attempts to eat healthily and exercise regularly but inconsistent with this lifestyle.", "Social and personal circumstances": "Married with two children. Does not drink alcohol. 20 pack-year smoking history.", "Occupational history": "Marketing manager.", "Travel histo…	{ "Presenting complaint": "Yellow deposits/ plaques on skin", "Initial presentation": "\"Hello doctor, I'm here because I've noticed these yellowish patches on my skin, and I\u2019m concerned about them.\u201d", "Context": "Jane Finch, a 40 year old female, presents with a recent development of yellowish deposits on her skin.", "Information available at the beginning of the visit (including new l…	[ { "sender": "System Prompt", "message": "### Information available at the beginning of the visit\n\n**Patient:** Jane Finch, 40 years, Female\n\n**Context:** Jane Finch, a 40 year old female, presents with a recent development of yellowish deposits on her skin.\n\n**Additional information:**\n\nn/a" }, { "sender": "Patient", "message": "Good Evening Doctor, I'm coming in to see you about these …	{ "Guidelines Selected as Relevant": [ "[bmj170] Hypercholesterolaemia", "[cg71] Familial hypercholesterolaemia: identification and management", "[qs41] Familial hypercholesterolaemia: quality standard" ], "Differential Diagnosis": [ "Hyperlipidemia", "Xanthelasma palpebrarum", "Xanthoma", "Familial hypercholesterolemia" ], "In-visit Investigations": [], "Ordered Investigations": [ "Order a compr…	{ "Presenting complaint": "Yellowish patches on skin.", "Initial presentation": "\"Doctor, I'm back to discuss the results of my lab and urine tests, and to discuss with you how to manage my skin patches.\u201d", "Context": "Jane Finch, a 40 year old female, returns for a follow-up visit to discuss the results of her lab test results.", "Information available at the beginning of the visit (includ…	[ { "sender": "System Prompt", "message": "### Information available at the beginning of the visit\n\n**Patient:** Jane Finch, 40 years, Female\n\n**Context:** Jane Finch, a 40 year old female, returns for a follow-up visit to discuss the results of her lab test results.\n\n**Additional information:**\n\nLab Results: \n\nTotal Cholesterol: 13.3 mmol/L \n\nHDL Cholesterol: 1.5 mmol/L \n\nLDL Chole…	{ "Guidelines Selected as Relevant": [ "[bmj170] Hypercholesterolaemia", "[cg71] Familial hypercholesterolaemia: identification and management", "[ng238] Cardiovascular disease: risk assessment and reduction, including lipid modification", "[qs41] Familial hypercholesterolaemia: quality standard" ], "Differential Diagnosis": [ "Hyperlipidemia", "Xanthelasma palpebrarum", "Familial hypercholestero…	{ "Presenting complaint": "Follow-up for hypercholesterolemia management", "Initial presentation": "\"Doctor, I'm back to discuss my high cholesterol and to see if taking the medication has helped me in any way.\u201d", "Context": "Jane Finch, a 40 year old female, returns for another follow-up visit to assess her hypercholesterolemia.", "Information available at the beginning of the visit (inclu…	[ { "sender": "System Prompt", "message": "### Information available at the beginning of the visit\n\n**Patient:** Jane Finch, 40 years, Female\n\n**Context:** Jane Finch, a 40 year old female, returns for another follow-up visit to assess her hypercholesterolemia.\n\n**Additional information:**\n\nTotal Cholesterol: 12.9 mmol/L \n\nHDL Cholesterol: 1.5 mmol/L \n\nLDL Cholesterol: 7.4 mmol/L (ele…	{ "Guidelines Selected as Relevant": [ "[bmj170] Hypercholesterolaemia", "[cg71] Familial hypercholesterolaemia: identification and management", "[ng238] Cardiovascular disease: risk assessment and reduction, including lipid modification", "[qs41] Familial hypercholesterolaemia: quality standard" ], "Differential Diagnosis": [ "Hyperlipidemia (familial hypercholesterolemia)", "Xanthelasma palpebr…
10	Evaluation	Cardiovascular	Canada	Hypercholesterolemia	https://bestpractice.bmj.com/topics/en-gb/170	https://www.nice.org.uk/guidance/cg71	Difficult	—	✓	{ "Name": "Sarah Thompson", "Sex": "Female", "Age": "50 years", "Ethnic background": "Black", "Location": "West Sussex", "Lifestyle": "Attempts to eat healthy foods and exercise regularly but inconsistent.", "Social and personal circumstances": "Married with two children. Does not drink alcohol or smoke.", "Occupational history": "High school teacher.", "Travel history": "No recent travel.", "Fam…	{ "Presenting complaint": "Fatigue and headaches", "Initial presentation": "\"Doctor, I've been feeling very tired recently, and have had headaches more frequently over the past few months.\"", "Context": "Sarah Thompson, a 50-year-old female, presents with fatigue and occasional headaches. She has a history of hypercholesterolemia (diagnosed 5 years ago) and hypertension (diagnosed 3 years ago),…	[ { "sender": "System Prompt", "message": "### Information available at the beginning of the visit\n\n**Patient:** Sarah Thompson, 50 years, Female\n\n**Context:** Sarah Thompson, a 50-year-old female, presents with fatigue and occasional headaches. She has a history of hypercholesterolemia (diagnosed 5 years ago) and hypertension (diagnosed 3 years ago), which are both managed by lifestyle modif…	{ "Guidelines Selected as Relevant": [ "[bmj12] Tension-type headache", "[bmj55] Depression in adults", "[bmj9] Assessment of acute headache in adults", "[cg150] Headaches in over 12s: diagnosis and management", "[ng145] Thyroid disease: assessment and management", "[ng203] Chronic kidney disease: assessment and management", "[ng206] Myalgic encephalomyelitis (or encephalopathy)/chronic fatigue s…	{ "Presenting complaint": "Fatigue and headaches. Follow-up for lab results, diagnosis and management.", "Initial presentation": "\"Doctor, I'm back to discuss the results of my tests and to understand what is causing my fatigue and headaches.\u201d", "Context": "Sarah Thompson, a 50-year-old female, returns for a follow-up visit to discuss the results of her lipid panel and thyroid function test…	[ { "sender": "System Prompt", "message": "### Information available at the beginning of the visit\n\n**Patient:** Sarah Thompson, 50 years, Female\n\n**Context:** Sarah Thompson, a 50-year-old female, returns for a follow-up visit to discuss the results of her lipid panel and thyroid function tests.\n\n**Additional information:**\n\nComplete Blood Count (CBC) with Differential: \n\nHemoglobin (H…	{ "Guidelines Selected as Relevant": [ "[bmj12] Tension-type headache", "[bmj24] Type 2 diabetes in adults", "[bmj517] Osteomalacia", "[cg150] Headaches in over 12s: diagnosis and management", "[ng206] Myalgic encephalomyelitis (or encephalopathy)/chronic fatigue syndrome: diagnosis and management" ], "Differential Diagnosis": [ "Hyperlipidemia", "Tension headaches", "Anemia (despite normal hemog…	{ "Presenting complaint": "Follow-up for hypercholesterolemia management", "Initial presentation": "\"Doctor, I'm back to discuss my progress with managing my cholesterol and blood pressure levels and to see if there have been any changes in my condition.\"", "Context": "Sarah Thompson, a 50-year-old female, returns for another follow-up visit to assess progress with cholesterol and blood pressur…	[ { "sender": "System Prompt", "message": "### Information available at the beginning of the visit\n\n**Patient:** Sarah Thompson, 50 years, Female\n\n**Context:** Sarah Thompson, a 50-year-old female, returns for another follow-up visit to assess progress with cholesterol and blood pressure management.\n\n**Additional information:**\n\nLab Results: \n\nTotal Cholesterol: 9.7 mmol/L (elevated) \n…	{ "Guidelines Selected as Relevant": [ "[bmj12] Tension-type headache", "[bmj24] Type 2 diabetes in adults", "[bmj55] Depression in adults", "[cg150] Headaches in over 12s: diagnosis and management", "[ng136] Hypertension in adults: diagnosis and management", "[ng222] Depression in adults: treatment and management" ], "Differential Diagnosis": [ "Hyperlipidemia (elevated cholesterol)", "Tension h…
11	Evaluation	Cardiovascular	India	Varicose veins	https://bestpractice.bmj.com/topics/en-gb/630	https://www.nice.org.uk/guidance/cg168	Easy	—	—	{ "Name": "Simone Riley", "Sex": "Female", "Age": "33 years", "Ethnic background": "White- British", "Location": "Bristol, UK", "Lifestyle": "You do not smoke. You occasionally enjoy a drink or two once in few months when you go out with your friends.", "Social and personal circumstances": "You are a mother of 5-year-old. You live with your boyfriend and son in a two bed-room apartment.", "Occupa…	{ "Presenting complaint": "Bulging veins over left calf", "Initial presentation": "You have few slightly bulging veins for the last 6 months or probably a year around the inner aspect of your left calf.", "Context": "New patient in primary care. Information in clinic booking sheet.", "Information available at the beginning of the visit (including new lab or imaging results, etc)": "The patient is…	[ { "sender": "System Prompt", "message": "### Information available at the beginning of the visit\n\n**Patient:** Simone Riley, 33 years, Female\n\n**Context:** New patient in primary care. Information in clinic booking sheet.\n\n**Additional information:**\n\nThe patient is here to seek consult for prominent appearance of veins around medial aspect of left calf." }, { "sender": "Patient", "mess…	{ "Guidelines Selected as Relevant": [ "[bmj3000112] Deep vein thrombosis", "[bmj630] Varicose veins", "[cg168] Varicose veins: diagnosis and management", "[qs67] Varicose veins in the legs: quality standard" ], "Differential Diagnosis": [ "Varicose veins", "Superficial thrombophlebitis", "Venous insufficiency", "Spider veins" ], "In-visit Investigations": [], "Ordered Investigations": [ "Order a…	{ "Presenting complaint": "Bulging veins over left calf", "Initial presentation": "You are here for review as advised.", "Context": "First follow-up", "Information available at the beginning of the visit (including new lab or imaging results, etc)": "The patient is here for follow-up after 3 months.\n \nFor your information, \nExamination \u2013 dilated veins around medial aspect of calf, remains…	[ { "sender": "System Prompt", "message": "### Information available at the beginning of the visit\n\n**Patient:** Simone Riley, 33 years, Female\n\n**Context:** First follow-up\n\n**Additional information:**\n\nThe patient is here for follow-up after 3 months.\n\nFor your information, \nExamination \u2013 dilated veins around medial aspect of calf, remains the same as last visit.\nNo signs of wo…	{ "Guidelines Selected as Relevant": [ "[bmj3000112] Deep vein thrombosis", "[bmj630] Varicose veins", "[cg168] Varicose veins: diagnosis and management", "[qs67] Varicose veins in the legs: quality standard" ], "Differential Diagnosis": [ "Varicose veins", "Deep vein thrombosis (DVT)", "Venous insufficiency", "Telangiectasias", "Hereditary thrombophilia" ], "In-visit Investigations": [], "Ordere…	{ "Presenting complaint": "Bulging veins over left calf", "Initial presentation": "You are here for the follow up as advised.", "Context": "The patient followed up via video consultation after 3 months\nShe is doing okay. Her symptoms remain the same.", "Information available at the beginning of the visit (including new lab or imaging results, etc)": "You are here for the follow up as advised.", …	[ { "sender": "System Prompt", "message": "### Information available at the beginning of the visit\n\n**Patient:** Simone Riley, 33 years, Female\n\n**Context:** The patient followed up via video consultation after 3 months\nShe is doing okay. Her symptoms remain the same.\n\n**Additional information:**\n\nYou are here for the follow up as advised." }, { "sender": "Patient", "message": "Hi, my na…	{ "Guidelines Selected as Relevant": [ "[bmj3000112] Deep vein thrombosis", "[bmj630] Varicose veins", "[cg168] Varicose veins: diagnosis and management", "[qs67] Varicose veins in the legs: quality standard" ], "Differential Diagnosis": [ "Varicose veins", "Superficial thrombophlebitis", "Venous insufficiency", "Spider veins" ], "In-visit Investigations": [], "Ordered Investigations": [ "Order a…
12	Evaluation	Cardiovascular	India	Varicose veins	https://bestpractice.bmj.com/topics/en-gb/630	https://www.nice.org.uk/guidance/cg168	Difficult	—	✓	{ "Name": "Suzzane Smart", "Sex": "Female", "Age": "40 years", "Ethnic background": "White- British", "Location": "Newcastle, UK", "Lifestyle": "You do not smoke. You enjoy a glass of wine once in a while on special occasions such as birthdays or Christmas.", "Social and personal circumstances": "You are single. You live alone in a studio apartment.", "Occupational history": "Chef. You stand for …	{ "Presenting complaint": "Bulging veins over both legs", "Initial presentation": "You have developed bulging veins over right thigh and right and left lower legs. You noticed it around the calf region over both the legs two years ago. It gradually progressed and has been noticeable over the right thigh for the last 6 months.", "Context": "New patient in primary care. Information in clinic bookin…	[ { "sender": "System Prompt", "message": "### Information available at the beginning of the visit\n\n**Patient:** Suzzane Smart, 40 years, Female\n\n**Context:** New patient in primary care. Information in clinic booking sheet.\n\n**Additional information:**\n\nThe patient is here to seek consult for prominent appearance of veins over the right thigh and leg and over the left lower leg." }, { "s…	{ "Guidelines Selected as Relevant": [ "[bmj630] Varicose veins", "[cg168] Varicose veins: diagnosis and management", "[qs67] Varicose veins in the legs: quality standard" ], "Differential Diagnosis": [ "Varicose veins", "Deep vein thrombosis (DVT)", "Chronic venous insufficiency (CVI)", "Superficial thrombophlebitis" ], "In-visit Investigations": [], "Ordered Investigations": [ "Referral to a va…	{ "Presenting complaint": "Bulging veins over both legs", "Initial presentation": "You are here for review with the vascular service.", "Context": "First follow-up", "Information available at the beginning of the visit (including new lab or imaging results, etc)": "The patient has been booked under vascular service and has had the scan. \n \nFor your information, \nExamination \u2013 Bulging vein…	[ { "sender": "System Prompt", "message": "### Information available at the beginning of the visit\n\n**Patient:** Suzzane Smart, 40 years, Female\n\n**Context:** First follow-up\n\n**Additional information:**\n\nThe patient has been booked under vascular service and has had the scan. \n\nFor your information, \nExamination \u2013 Bulging veins over right thigh and right leg\nDilated veins around…	{ "Guidelines Selected as Relevant": [ "[bmj630] Varicose veins", "[cg168] Varicose veins: diagnosis and management", "[qs67] Varicose veins in the legs: quality standard" ], "Differential Diagnosis": [ "Varicose veins", "Chronic venous insufficiency", "Post-thrombotic syndrome", "Superficial thrombophlebitis", "Venous stasis dermatitis" ], "In-visit Investigations": [], "Ordered Investigations":…	{ "Presenting complaint": "Bulging veins over both legs", "Initial presentation": "You had varicose veins of both legs and you had the laser procedure done to your legs. You were feeling better for few months when you started noticing the bulging of veins in your right leg 4 months ago. \nYou used the compression stockings before your procedure and for a week after your laser procedure. You were …	[ { "sender": "System Prompt", "message": "### Information available at the beginning of the visit\n\n**Patient:** Suzzane Smart, 40 years, Female\n\n**Context:** Second follow-up\n\n**Additional information:**\n\nThe patient is here with recurring bulging of veins and heavinesss of right lower leg. \nShe had endovascular laser ablation of both legs 1 year ago. Following which she was doing okay …	{ "Guidelines Selected as Relevant": [ "[bmj630] Varicose veins", "[cg168] Varicose veins: diagnosis and management", "[qs67] Varicose veins in the legs: quality standard" ], "Differential Diagnosis": [ "Recurrent varicose veins after endovascular laser ablation (EVLA)", "Chronic venous insufficiency", "Venous reflux", "Post-thrombotic syndrome", "Incompetent perforating veins" ], "In-visit Inves…
13	Evaluation	Cardiovascular	India	Chronic atrial fibrillation	https://bestpractice.bmj.com/topics/en-gb/1	https://www.nice.org.uk/guidance/ng196	Easy	—	—	{ "Name": "Matthew Hillier", "Sex": "Male", "Age": "42 years", "Ethnic background": "British- White", "Location": "Bath, UK", "Lifestyle": "Non-smoker. Social drinker \u2013 approximately 4 pints of beer in a month. No history of any other substance abuse.", "Social and personal circumstances": "You live in a two-bedroom flat with your wife. You share the domestic chores at home and you shop for …	{ "Presenting complaint": "Palpitation", "Initial presentation": "You felt your heart racing today, lasting for a few seconds. You felt your pulse and counted the rate to be 130bpm and it felt irregular as well. It is normal now.", "Context": "New patient in primary care. Information in clinic booking sheet.", "Information available at the beginning of the visit (including new lab or imaging resu…	[ { "sender": "System Prompt", "message": "### Information available at the beginning of the visit\n\n**Patient:** Matthew Hillier, 42 years, Male\n\n**Context:** New patient in primary care. Information in clinic booking sheet.\n\n**Additional information:**\n\nThe patient is here to seek consult for experiencing \u201cfunny heart beats\u201d." }, { "sender": "Patient", "message": "hi doctor , i…	{ "Guidelines Selected as Relevant": [ "[bmj1] Established atrial fibrillation", "[bmj537] Sustained ventricular tachycardias", "[bmj55] Depression in adults", "[bmj572] Assessment of palpitations", "[bmj831] Non-sustained ventricular tachycardias", "[ng145] Thyroid disease: assessment and management", "[ng196] Atrial fibrillation: diagnosis and management" ], "Differential Diagnosis": [ "Suprave…	{ "Presenting complaint": "Palpitation", "Initial presentation": "You are here for review as advised.", "Context": "First followup", "Information available at the beginning of the visit (including new lab or imaging results, etc)": "The patient is here for follow-up with reports after a week.\n \nFor your information, \nExamination \u2013 pulse was normal in rate and rhythm when you examined. \nE…	[ { "sender": "System Prompt", "message": "### Information available at the beginning of the visit\n\n**Patient:** Matthew Hillier, 42 years, Male\n\n**Context:** First followup\n\n**Additional information:**\n\nThe patient is here for follow-up with reports after a week.\n\nFor your information, \nExamination \u2013 pulse was normal in rate and rhythm when you examined. \nECG and ECHO Normal\nBl…	{ "Guidelines Selected as Relevant": [ "[bmj572] Assessment of palpitations", "[bmj830] Assessment of tachycardia", "[bmj831] Non-sustained ventricular tachycardias", "[cg113] Generalised anxiety disorder and panic disorder in adults: management" ], "Differential Diagnosis": [ "Premature ventricular contractions (PVCs) or premature atrial contractions (PACs)", "Supraventricular tachycardia (SVT)"…	{ "Presenting complaint": "Palpitation", "Initial presentation": "You are here for the follow up as advised.", "Context": "Second followup", "Information available at the beginning of the visit (including new lab or imaging results, etc)": "The patient is here for a follow up after a week.\nThe 24-hour event recorder has recorded multiple episodes of tachycardia which is irregular \nWith a HR apx…	[ { "sender": "System Prompt", "message": "### Information available at the beginning of the visit\n\n**Patient:** Matthew Hillier, 42 years, Male\n\n**Context:** Second followup\n\n**Additional information:**\n\nThe patient is here for a follow up after a week.\nThe 24-hour event recorder has recorded multiple episodes of tachycardia which is irregular \nWith a HR apx 110bpm\nRepeat 12 lead ECG …	{ "Guidelines Selected as Relevant": [ "[bmj1] Established atrial fibrillation", "[bmj572] Assessment of palpitations", "[bmj830] Assessment of tachycardia", "[bmj831] Non-sustained ventricular tachycardias", "[ng136] Hypertension in adults: diagnosis and management", "[ng196] Atrial fibrillation: diagnosis and management" ], "Differential Diagnosis": [ "Atrial fibrillation", "Premature ventricul…
14	Evaluation	Cardiovascular	India	Chronic atrial fibrillation	https://bestpractice.bmj.com/topics/en-gb/1	https://www.nice.org.uk/guidance/ng196	Difficult	—	✓	{ "Name": "David Murphy", "Sex": "Male", "Age": "60 years", "Ethnic background": "British - White", "Location": "Warwick, UK", "Lifestyle": "Non-smoker. Social drinker \u2013 approximately 4 pints of beer in a month. No history of any other substance abuse.", "Social and personal circumstances": "You live in a two-bedroom flat with your wife. You share the domestic chores at home and you shop for…	{ "Presenting complaint": "Palpitation", "Initial presentation": "You felt your heart racing today, lasting for a few seconds. You felt your pulse and counted the rate to be 130bpm and it felt irregular as well. It is normal now.", "Context": "New patient in primary care. Information in clinic booking sheet.", "Information available at the beginning of the visit (including new lab or imaging resu…	[ { "sender": "System Prompt", "message": "### Information available at the beginning of the visit\n\n**Patient:** David Murphy, 60 years, Male\n\n**Context:** New patient in primary care. Information in clinic booking sheet.\n\n**Additional information:**\n\nThe patient is a case Non-vulvular Atrial Fibrillation. He presented with history of palpitation and associated shortness of breath 2 month…	{ "Guidelines Selected as Relevant": [ "[bmj61] Heart failure with reduced ejection fraction", "[bmj82] Gastro-oesophageal reflux disease", "[cg184] Gastro-oesophageal reflux disease and dyspepsia in adults: investigation and management", "[ng106] Chronic heart failure in adults: diagnosis and management" ], "Differential Diagnosis": [ "Heart failure", "Gastroesophageal reflux disease (GERD)", "A…	{ "Presenting complaint": "Palpitation", "Initial presentation": "You are here for routine follow up after 6 months.", "Context": "First follow up", "Information available at the beginning of the visit (including new lab or imaging results, etc)": "The patient is here for follow-up. \nHe consulted the cardiologist. He was advised against catheter ablation and recommended medical therapy.\nEscalat…	[ { "sender": "System Prompt", "message": "### Information available at the beginning of the visit\n\n**Patient:** David Murphy, 60 years, Male\n\n**Context:** First follow up\n\n**Additional information:**\n\nThe patient is here for follow-up. \nHe consulted the cardiologist. He was advised against catheter ablation and recommended medical therapy.\nEscalated and continued on Metoprolol 100mg bi…	{ "Guidelines Selected as Relevant": [ "[bmj55] Depression in adults", "[bmj61] Heart failure with reduced ejection fraction", "[cg113] Generalised anxiety disorder and panic disorder in adults: management", "[ng106] Chronic heart failure in adults: diagnosis and management" ], "Differential Diagnosis": [ "Heart failure", "Anxiety disorder", "Gastroesophageal reflux disease (GERD)", "Pulmonary em…	{ "Presenting complaint": "Transient blurring of vision and slurred speech", "Initial presentation": "You had blurred vision this morning for a brief minute or two and had trouble to speak and were slurring.", "Context": "Second follow up", "Information available at the beginning of the visit (including new lab or imaging results, etc)": "The patient has experienced transient blurring of vision a…	[ { "sender": "System Prompt", "message": "### Information available at the beginning of the visit\n\n**Patient:** David Murphy, 60 years, Male\n\n**Context:** Second follow up\n\n**Additional information:**\n\nThe patient has experienced transient blurring of vision and difficulty in speaking this morning for a couple of minutes. It is resolved now.\nThe 24-hour event recorder does not reveal re…	{ "Guidelines Selected as Relevant": [ "[bmj26] Essential hypertension", "[bmj61] Heart failure with reduced ejection fraction", "[ng106] Chronic heart failure in adults: diagnosis and management", "[ng128] Stroke and transient ischaemic attack in over 16s: diagnosis and initial management", "[ng136] Hypertension in adults: diagnosis and management", "[ng196] Atrial fibrillation: diagnosis and ma…
15	Evaluation	Cardiovascular	India	Aortic stenosis	https://bestpractice.bmj.com/topics/en-gb/325	https://www.nice.org.uk/guidance/ng208	Easy	—	—	{ "Name": "Matthew Miller", "Sex": "Male", "Age": "70 years", "Ethnic background": "British - White", "Location": "Bristol, UK", "Lifestyle": "Non-smoker. Social drinker \u2013 approximately 4 pints of beer in a month or less. No history of any other substance abuse.", "Social and personal circumstances": "You live in a two-bedroom flat with your wife. You share the domestic chores at home and yo…	{ "Presenting complaint": "Asymptomatic incidental murmur", "Initial presentation": "You were called in by the GP clinic for your routine check up which is offered once in every 5 years.", "Context": "Routine general check with GP.", "Information available at the beginning of the visit (including new lab or imaging results, etc)": "The patient is here for his routine general check offered by the …	[ { "sender": "System Prompt", "message": "### Information available at the beginning of the visit\n\n**Patient:** Matthew Miller, 70 years, Male\n\n**Context:** Routine general check with GP.\n\n**Additional information:**\n\nThe patient is here for his routine general check offered by the GP every 5 years.\nDuring the visit, \n\nIt is noted that he has a new onset mid-systolic ejection murmur h…	{ "Guidelines Selected as Relevant": [ "[bmj325] Aortic stenosis", "[ng208] Heart valve disease presenting in adults: investigation and management" ], "Differential Diagnosis": [ "Aortic stenosis", "Hypertrophic cardiomyopathy", "Mitral valve prolapse", "Pulmonary stenosis" ], "In-visit Investigations": [], "Ordered Investigations": [ "Echocardiogram: Transthoracic echocardiogram (TTE) to visuali…	{ "Presenting complaint": "Asymptomatic incidental murmur", "Initial presentation": "You are here for review as advised.", "Context": "First follow up", "Information available at the beginning of the visit (including new lab or imaging results, etc)": "The patient is here for follow-up with reports after three weeks.\nFor your information, \nBlood work, 12 lead ECG and CXR unremarkable\nECHO repo…	[ { "sender": "System Prompt", "message": "### Information available at the beginning of the visit\n\n**Patient:** Matthew Miller, 70 years, Male\n\n**Context:** First follow up\n\n**Additional information:**\n\nThe patient is here for follow-up with reports after three weeks.\nFor your information, \nBlood work, 12 lead ECG and CXR unremarkable\nECHO reported as mild aortic valve stenosis \nMild…	{ "Guidelines Selected as Relevant": [ "[bmj325] Aortic stenosis", "[bmj61] Heart failure with reduced ejection fraction", "[ng106] Chronic heart failure in adults: diagnosis and management", "[ng208] Heart valve disease presenting in adults: investigation and management", "[qs9] Chronic heart failure in adults: quality standard" ], "Differential Diagnosis": [ "Aortic valve stenosis", "Hypertroph…	{ "Presenting complaint": "Asymptomatic incidental murmur", "Initial presentation": "You are here for the follow up as advised.", "Context": "Second follow up", "Information available at the beginning of the visit (including new lab or imaging results, etc)": "The patient is here for a follow up after 3 years. \n\nExamination reveals presence of the mid-systolic murmur. \nNo other findings", "Inf…	[ { "sender": "System Prompt", "message": "### Information available at the beginning of the visit\n\n**Patient:** Matthew Miller, 70 years, Male\n\n**Context:** Second follow up\n\n**Additional information:**\n\nThe patient is here for a follow up after 3 years. \n\nExamination reveals presence of the mid-systolic murmur. \nNo other findings" }, { "sender": "Patient", "message": "Hi doctor we la…	{ "Guidelines Selected as Relevant": [ "[bmj325] Aortic stenosis", "[bmj61] Heart failure with reduced ejection fraction", "[ng106] Chronic heart failure in adults: diagnosis and management", "[ng208] Heart valve disease presenting in adults: investigation and management", "[qs9] Chronic heart failure in adults: quality standard" ], "Differential Diagnosis": [ "Aortic valve stenosis", "Hypertroph…
16	Evaluation	Cardiovascular	India	Aortic stenosis	https://bestpractice.bmj.com/topics/en-gb/325	https://www.nice.org.uk/guidance/ng208	Difficult	—	✓	{ "Name": "Thomas Miller", "Sex": "Male", "Age": "55 years", "Ethnic background": "British - White", "Location": "Bradford, UK", "Lifestyle": "Non-smoker, non-alcoholic, No history of any other substance abuse.", "Social and personal circumstances": "You live with your wife in a three bed-room duplex apartment. You do the house work and grocery shopping as well. You own a car and you drive.", "Oc…	{ "Presenting complaint": "Syncope and short of breath", "Initial presentation": "You were called in by the GP clinic for annual follow-up for high blood pressure. \nYou had an episode of brief blackout couple of days ago.", "Context": "Annual follow-up with GP", "Information available at the beginning of the visit (including new lab or imaging results, etc)": "The patient is here for his routine…	[ { "sender": "System Prompt", "message": "### Information available at the beginning of the visit\n\n**Patient:** Thomas Miller, 55 years, Male\n\n**Context:** Annual follow-up with GP\n\n**Additional information:**\n\nThe patient is here for his routine annual follow-up for hypertension." }, { "sender": "Patient", "message": "I doctor. I was called in by the GP clinic for an annual follow-up fo…	{ "Guidelines Selected as Relevant": [ "[bmj1] Established atrial fibrillation", "[bmj543] Generalised seizures in adults", "[cg109] Transient loss of consciousness ('blackouts') in over 16s", "[ng136] Hypertension in adults: diagnosis and management" ], "Differential Diagnosis": [ "Cardiac arrhythmia (e.g., atrial fibrillation, heart block)", "Vasovagal syncope", "Orthostatic hypotension", "Pulm…	{ "Presenting complaint": "Syncope and short of breath", "Initial presentation": "You are here for review as advised.", "Context": "First follow up", "Information available at the beginning of the visit (including new lab or imaging results, etc)": "The patient is here for follow-up with reports.\nThe patient has not seen a specialist yet but has had an urgent ECHO\nFor your information, \nExamin…	[ { "sender": "System Prompt", "message": "### Information available at the beginning of the visit\n\n**Patient:** Thomas Miller, 55 years, Male\n\n**Context:** First follow up\n\n**Additional information:**\n\nThe patient is here for follow-up with reports.\nThe patient has not seen a specialist yet but has had an urgent ECHO\nFor your information, \nExamination- It is noted that he has a new on…	{ "Guidelines Selected as Relevant": [ "[bmj1] Established atrial fibrillation", "[bmj325] Aortic stenosis", "[cg109] Transient loss of consciousness ('blackouts') in over 16s", "[ng196] Atrial fibrillation: diagnosis and management", "[ng208] Heart valve disease presenting in adults: investigation and management" ], "Differential Diagnosis": [ "Aortic stenosis", "Syncope (vasovagal or orthostati…	{ "Presenting complaint": "Syncope and short of breath", "Initial presentation": "You are here for the follow up as advised.", "Context": "Second follow up", "Information available at the beginning of the visit (including new lab or imaging results, etc)": "The patient is here for a follow up following specialist assessment and CT.\nFor your information,\nCalcific moderate aortic stenosis\nClinic…	[ { "sender": "System Prompt", "message": "### Information available at the beginning of the visit\n\n**Patient:** Thomas Miller, 55 years, Male\n\n**Context:** Second follow up\n\n**Additional information:**\n\nThe patient is here for a follow up following specialist assessment and CT.\nFor your information,\nCalcific moderate aortic stenosis\nClinical decision for conservative management and an…	{ "Guidelines Selected as Relevant": [ "[bmj1] Established atrial fibrillation", "[bmj325] Aortic stenosis", "[cg109] Transient loss of consciousness ('blackouts') in over 16s", "[ng136] Hypertension in adults: diagnosis and management", "[ng196] Atrial fibrillation: diagnosis and management", "[ng208] Heart valve disease presenting in adults: investigation and management" ], "Differential Diagno…
17	Evaluation	Cardiovascular	India	Peripheral arterial disease	https://bestpractice.bmj.com/topics/en-gb/431	https://www.nice.org.uk/guidance/cg147	Easy	—	—	{ "Name": "Ashley Thompson", "Sex": "Female", "Age": "55 years", "Ethnic background": "British - White", "Location": "Oxford, UK", "Lifestyle": "You are 10-a-day smoker for the last 40 years. You drink once or twice a month when you catch up with friends. You enjoy couple glasses of wine or 1or 2 pints of beer when you do. No other substance abuse.", "Social and personal circumstances": "You live…	{ "Presenting complaint": "Right lower limb pain", "Initial presentation": "You have been experiencing pain in your right leg when you walk your dog for the last two months", "Context": "New patient in primary care. Information in clinic booking sheet.", "Information available at the beginning of the visit (including new lab or imaging results, etc)": "The patient is here to seek consult for righ…	[ { "sender": "System Prompt", "message": "### Information available at the beginning of the visit\n\n**Patient:** Ashley Thompson, 55 years, Female\n\n**Context:** New patient in primary care. Information in clinic booking sheet.\n\n**Additional information:**\n\nThe patient is here to seek consult for right lower limb pain." }, { "sender": "Patient", "message": "Hello doctor" }, { "sender": "Do…	{ "Guidelines Selected as Relevant": [ "[bmj24] Type 2 diabetes in adults", "[bmj431] Peripheral arterial disease", "[bmj778] Musculoskeletal lower back pain", "[cg147] Peripheral arterial disease: diagnosis and management", "[cg173] Neuropathic pain in adults: pharmacological management in non-specialist settings", "[ng17] Type 1 diabetes in adults: diagnosis and management" ], "Differential Dia…	{ "Presenting complaint": "Right lower limb pain", "Initial presentation": "You are here for the review as advised.", "Context": "First follow up", "Information available at the beginning of the visit (including new lab or imaging results, etc)": "The patient is here for follow-up with reports.\nFor your information, \nExamination \u2013 Both legs femoral and popliteal pulses present. Left leg fo…	[ { "sender": "System Prompt", "message": "### Information available at the beginning of the visit\n\n**Patient:** Ashley Thompson, 55 years, Female\n\n**Context:** First follow up\n\n**Additional information:**\n\nThe patient is here for follow-up with reports.\nFor your information, \nExamination \u2013 Both legs femoral and popliteal pulses present. Left leg foot pulses present. Right leg foot…	{ "Guidelines Selected as Relevant": [ "[bmj24] Type 2 diabetes in adults", "[bmj431] Peripheral arterial disease", "[cg147] Peripheral arterial disease: diagnosis and management", "[ng17] Type 1 diabetes in adults: diagnosis and management", "[ng28] Type 2 diabetes in adults: management" ], "Differential Diagnosis": [ "Peripheral artery disease (PAD)", "Compartment syndrome", "Diabetic neuropath…	{ "Presenting complaint": "Right lower limb pain", "Initial presentation": "You are here for the follow up as advised.", "Context": "Second follow up", "Information available at the beginning of the visit (including new lab or imaging results, etc)": "The patient is here for a follow up after 12 weeks assess the severity of symptoms and improvement.\nOn supervised exercise programme.", "Informati…	[ { "sender": "System Prompt", "message": "### Information available at the beginning of the visit\n\n**Patient:** Ashley Thompson, 55 years, Female\n\n**Context:** Second follow up\n\n**Additional information:**\n\nThe patient is here for a follow up after 12 weeks assess the severity of symptoms and improvement.\nOn supervised exercise programme." }, { "sender": "Patient", "message": "hello doc…	{ "Guidelines Selected as Relevant": [ "[bmj24] Type 2 diabetes in adults", "[bmj431] Peripheral arterial disease", "[cg147] Peripheral arterial disease: diagnosis and management", "[ng17] Type 1 diabetes in adults: diagnosis and management", "[ng28] Type 2 diabetes in adults: management" ], "Differential Diagnosis": [ "Peripheral artery disease (PAD)", "Diabetic neuropathy", "Compartment syndrom…
18	Evaluation	Cardiovascular	India	Peripheral arterial disease	https://bestpractice.bmj.com/topics/en-gb/431	https://www.nice.org.uk/guidance/cg147	Difficult	—	✓	{ "Name": "David Murphy", "Sex": "Male", "Age": "65 years", "Ethnic background": "British- White", "Location": "Wolverhampton, UK", "Lifestyle": "Chronic 20-a-day smoker for the last 40 years.", "Social and personal circumstances": "You live alone in a terraced house and you do the household chores and shopping. You have not been able to do this since past few months.", "Occupational history": "B…	{ "Presenting complaint": "Right lower limb pain", "Initial presentation": "You have been experiencing pain in your right leg when you go on your routine walk every evening.", "Context": "New patient in primary care. Information in clinic booking sheet.", "Information available at the beginning of the visit (including new lab or imaging results, etc)": "The patient is here to seek consult for rig…	[ { "sender": "System Prompt", "message": "### Information available at the beginning of the visit\n\n**Patient:** David Murphy, 65 years, Male\n\n**Context:** New patient in primary care. Information in clinic booking sheet.\n\n**Additional information:**\n\nThe patient is here to seek consult for right lower limb pain." }, { "sender": "Patient", "message": "Hello doctor, I've been experiencing …	{ "Guidelines Selected as Relevant": [ "[bmj431] Peripheral arterial disease", "[cg147] Peripheral arterial disease: diagnosis and management" ], "Differential Diagnosis": [ "Peripheral artery disease (PAD)", "Diabetic neuropathy", "Spinal stenosis", "Muscle cramps" ], "In-visit Investigations": [], "Ordered Investigations": [ "Ankle-Brachial Pressure Index (ABPI) test: Measures blood pressure in…	{ "Presenting complaint": "Right lower limb pain", "Initial presentation": "You are here for review as advised.", "Context": "First follow up", "Information available at the beginning of the visit (including new lab or imaging results, etc)": "During the first visit \nExamination had revealed \u2013 Both legs femoral pulses present. Left popliteal pulse present. Right popliteal pulse preset and f…	[ { "sender": "System Prompt", "message": "### Information available at the beginning of the visit\n\n**Patient:** David Murphy, 65 years, Male\n\n**Context:** First follow up\n\n**Additional information:**\n\nDuring the first visit \nExamination had revealed \u2013 Both legs femoral pulses present. Left popliteal pulse present. Right popliteal pulse preset and feeble. Left leg foot pulses and Ri…	{ "Guidelines Selected as Relevant": [ "[bmj431] Peripheral arterial disease", "[cg147] Peripheral arterial disease: diagnosis and management", "[ng28] Type 2 diabetes in adults: management" ], "Differential Diagnosis": [ "Peripheral artery disease (PAD)", "Diabetic neuropathy", "Compartment syndrome", "Lumbar spinal stenosis", "Venous insufficiency" ], "In-visit Investigations": [], "Ordered Inv…	{ "Presenting complaint": "Right lower limb pain", "Initial presentation": "You are here for the follow up as advised.", "Context": "Second follow up", "Information available at the beginning of the visit (including new lab or imaging results, etc)": "The patient has vascular service referral. \nFollowing discussion, percutaneous transluminal angioplasty (PTA) was offered. Patient has undergone P…	[ { "sender": "System Prompt", "message": "### Information available at the beginning of the visit\n\n**Patient:** David Murphy, 65 years, Male\n\n**Context:** Second follow up\n\n**Additional information:**\n\nThe patient has vascular service referral. \nFollowing discussion, percutaneous transluminal angioplasty (PTA) was offered. Patient has undergone PTA of right lower limb." }, { "sender": "…	{ "Guidelines Selected as Relevant": [ "[bmj431] Peripheral arterial disease", "[cg147] Peripheral arterial disease: diagnosis and management" ], "Differential Diagnosis": [ "Peripheral artery disease (PAD)" ], "In-visit Investigations": [], "Ordered Investigations": [ "Order a repeat Ankle-Brachial Index (ABPI) measurement of the right lower limb to assess for any changes in perfusion. Purpose: …
19	Evaluation	Cardiovascular	India	Congestive heart failure	https://bestpractice.bmj.com/topics/en-gb/61	https://www.nice.org.uk/guidance/ng106	Easy	—	—	{ "Name": "Harry Wilson", "Sex": "Male", "Age": "70 years", "Ethnic background": "British- White", "Location": "London, UK", "Lifestyle": "10-a-day smoker for 30 years. You drink whiskey or beer over the weekends. 3 pegs or 3-4 pints every weekend.", "Social and personal circumstances": "You live with your wife in three-bedroom apartment. Your wife does most of the household chores.", "Occupation…	{ "Presenting complaint": "Breathlessness", "Initial presentation": "You are feeling very short of breath on climbing stairs for the last one month. You have to stop to climb one flight of stairs and catch your breath.", "Context": "New patient in primary care. Information in clinic booking sheet.", "Information available at the beginning of the visit (including new lab or imaging results, etc)":…	[ { "sender": "System Prompt", "message": "### Information available at the beginning of the visit\n\n**Patient:** Harry Wilson, 70 years, Male\n\n**Context:** New patient in primary care. Information in clinic booking sheet.\n\n**Additional information:**\n\nThe patient is here for consult for new onset breathlessness." }, { "sender": "Patient", "message": "hello doctor" }, { "sender": "Doctor",…	{ "Guidelines Selected as Relevant": [ "[bmj1082] Non-small cell lung cancer", "[bmj61] Heart failure with reduced ejection fraction", "[bmj7] Chronic obstructive pulmonary disease (COPD)", "[ng106] Chronic heart failure in adults: diagnosis and management", "[ng115] Chronic obstructive pulmonary disease in over 16s: diagnosis and management", "[ng158] Venous thromboembolic diseases: diagnosis, m…	{ "Presenting complaint": "Breathlessness", "Initial presentation": "You are here for follow up as advised", "Context": "First follow-up", "Information available at the beginning of the visit (including new lab or imaging results, etc)": "The patient is here for follow-up with reports.\n \nFor your information, \nPhysical examination \u2013 RS and CVS \u2013 Nil findings \nBP 100/60mmHg\nJVP norm…	[ { "sender": "System Prompt", "message": "### Information available at the beginning of the visit\n\n**Patient:** Harry Wilson, 70 years, Male\n\n**Context:** First follow-up\n\n**Additional information:**\n\nThe patient is here for follow-up with reports.\n\nFor your information, \nPhysical examination \u2013 RS and CVS \u2013 Nil findings \nBP 100/60mmHg\nJVP normal\nPitting lower extremity oe…	{ "Guidelines Selected as Relevant": [ "[bmj325] Aortic stenosis", "[bmj61] Heart failure with reduced ejection fraction", "[ng106] Chronic heart failure in adults: diagnosis and management", "[ng136] Hypertension in adults: diagnosis and management" ], "Differential Diagnosis": [ "Hypertrophic cardiomyopathy (HCM)", "Heart failure", "Dilated cardiomyopathy", "Valvular heart disease", "Pulmonary …	{ "Presenting complaint": "Breathlessness", "Initial presentation": "You are here for the follow up as advised.", "Context": "Second follow-up", "Information available at the beginning of the visit (including new lab or imaging results, etc)": "The patient is here for a follow up. Patient has had further panel of investigations to ascertain cause such as amyloidosis and it has been inconclusive. …	[ { "sender": "System Prompt", "message": "### Information available at the beginning of the visit\n\n**Patient:** Harry Wilson, 70 years, Male\n\n**Context:** Second follow-up\n\n**Additional information:**\n\nThe patient is here for a follow up. Patient has had further panel of investigations to ascertain cause such as amyloidosis and it has been inconclusive. \nThe MDT and cardiologist are fur…	{ "Guidelines Selected as Relevant": [ "[bmj135] Acute bronchitis", "[bmj325] Aortic stenosis", "[bmj61] Heart failure with reduced ejection fraction", "[ng106] Chronic heart failure in adults: diagnosis and management", "[ng208] Heart valve disease presenting in adults: investigation and management", "[ng35] Myeloma: diagnosis and management", "[qs9] Chronic heart failure in adults: quality stan…
20	Evaluation	Cardiovascular	India	Congestive heart failure	https://bestpractice.bmj.com/topics/en-gb/61	https://www.nice.org.uk/guidance/ng106	Difficult	—	✓	{ "Name": "Martin Cook", "Sex": "Male", "Age": "69 years", "Ethnic background": "British - White", "Location": "Cheltenham, UK", "Lifestyle": "10-a-day smoker for 30 years. Stopped 5 years ago. Non-Alcoholic.", "Social and personal circumstances": "You live with your wife in three-bedroom apartment. Your wife does most of the household chores.", "Occupational history": "Retired bank manager", "Tr…	{ "Presenting complaint": "Short of breath", "Initial presentation": "You are feeling short of breath on climbing stairs for the last one month. You have to stop twice to climb one flight of stairs and catch your breath.", "Context": "Patient has been on regular follow-up.", "Information available at the beginning of the visit (including new lab or imaging results, etc)": "The patient is here to …	[ { "sender": "System Prompt", "message": "### Information available at the beginning of the visit\n\n**Patient:** Martin Cook, 69 years, Male\n\n**Context:** Patient has been on regular follow-up.\n\n**Additional information:**\n\nThe patient is here to seek consult for worsening symptoms.\nHe is a known case of coronary disease for the last 5 years. \nHas been on regular follow-ups, initially e…	{ "Guidelines Selected as Relevant": [ "[bmj61] Heart failure with reduced ejection fraction", "[bmj7] Chronic obstructive pulmonary disease (COPD)", "[ng106] Chronic heart failure in adults: diagnosis and management", "[ng115] Chronic obstructive pulmonary disease in over 16s: diagnosis and management", "[ng180] Perioperative care in adults" ], "Differential Diagnosis": [ "Worsening heart failur…	{ "Presenting complaint": "Short of breath", "Initial presentation": "You are here for review as advised.", "Context": "First follow up", "Information available at the beginning of the visit (including new lab or imaging results, etc)": "The patient is here for follow-up with reports.\n \nFor your information, \nPhysical examination showed bilateral diffuse crepitation in lungs, \nElevated jugula…	[ { "sender": "System Prompt", "message": "### Information available at the beginning of the visit\n\n**Patient:** Martin Cook, 69 years, Male\n\n**Context:** First follow up\n\n**Additional information:**\n\nThe patient is here for follow-up with reports.\n\nFor your information, \nPhysical examination showed bilateral diffuse crepitation in lungs, \nElevated jugular venous pressure\nPitting low…	{ "Guidelines Selected as Relevant": [ "[bmj61] Heart failure with reduced ejection fraction", "[ng106] Chronic heart failure in adults: diagnosis and management" ], "Differential Diagnosis": [ "Worsening heart failure", "Pulmonary embolism", "Chronic obstructive pulmonary disease (COPD)", "Valvular heart disease", "Cardiac arrhythmia" ], "In-visit Investigations": [], "Ordered Investigations": […	{ "Presenting complaint": "Short of breath", "Initial presentation": "You are here for the follow up as advised.", "Context": "Second follow up", "Information available at the beginning of the visit (including new lab or imaging results, etc)": "The patient is here for a follow up after 4 months after CABG(bypass surgery)", "Information to be shared to the doctor if the patient is explicitly aske…	[ { "sender": "System Prompt", "message": "### Information available at the beginning of the visit\n\n**Patient:** Martin Cook, 69 years, Male\n\n**Context:** Second follow up\n\n**Additional information:**\n\nThe patient is here for a follow up after 4 months after CABG(bypass surgery)" }, { "sender": "Patient", "message": "Hi doctor, this is Martin" }, { "sender": "Doctor", "message": "Hi Mr. C…	{ "Guidelines Selected as Relevant": [ "[bmj148] Chronic coronary disease", "[bmj61] Heart failure with reduced ejection fraction", "[ng106] Chronic heart failure in adults: diagnosis and management", "[ng208] Heart valve disease presenting in adults: investigation and management" ], "Differential Diagnosis": [ "Heart failure (worsening)", "Post-CABG complications (e.g., pericarditis, residual st…
21	Evaluation	Respiratory	Canada	Asthma	https://bestpractice.bmj.com/topics/en-gb/44	https://www.nice.org.uk/guidance/ng80	Easy	—	—	{ "Name": "Samantha Williams", "Sex": "Female", "Age": "29 years", "Ethnic background": "mixed (white and black)", "Location": "Manchester UK", "Lifestyle": "Does not smoke. Drinks 2 glasses of wine on weekends. Diet is balanced. Moderately active.", "Social and personal circumstances": "Lives alone", "Occupational history": "Office worker", "Travel history": "8 months ago was in Cuba", "Family h…	{ "Presenting complaint": "Shortness of breath, and wheezing", "Initial presentation": "Start with primary complains: \u201cI've been having some trouble breathing lately.\u201d", "Context": "Samantha presents to the clinic reporting that she has been experiencing shortness of breath, and wheezing.", "Information available at the beginning of the visit (including new lab or imaging results, etc)"…	[ { "sender": "System Prompt", "message": "### Information available at the beginning of the visit\n\n**Patient:** Samantha Williams, 29 years, Female\n\n**Context:** Samantha presents to the clinic reporting that she has been experiencing shortness of breath, and wheezing.\n\n**Additional information:**\n\nPatient was referred from a nurse clinic where a complete physical examination was conduct…	{ "Guidelines Selected as Relevant": [ "[bmj232] Allergic rhinitis", "[bmj44] Asthma in adults", "[bmj782] Asthma in children", "[cg113] Generalised anxiety disorder and panic disorder in adults: management", "[ng80] Asthma: diagnosis, monitoring and chronic asthma management", "[qs25] Asthma: quality standard" ], "Differential Diagnosis": [ "Asthma", "Exercise-induced bronchoconstriction (EIB)",…	{ "Presenting complaint": "Shortness of breath, and wheezing.", "Initial presentation": "I'm here for my follow-up. I've had my tests done, and I'm eager to know the results and what they mean.\"", "Context": "Samanta is here for her follow-up appointment to discuss the test results.", "Information available at the beginning of the visit (including new lab or imaging results, etc)": "1.) Spiromet…	[ { "sender": "System Prompt", "message": "### Information available at the beginning of the visit\n\n**Patient:** Samantha Williams, 29 years, Female\n\n**Context:** Samanta is here for her follow-up appointment to discuss the test results.\n\n**Additional information:**\n\n1.) Spirometry with Bronchodilator responsiveness testing: \n\nPre-Bronchodilator: \nFVC: 3.2 L (80% of predicted) \nFEV1: …	{ "Guidelines Selected as Relevant": [ "[bmj232] Allergic rhinitis", "[bmj44] Asthma in adults", "[bmj782] Asthma in children", "[ng80] Asthma: diagnosis, monitoring and chronic asthma management", "[qs25] Asthma: quality standard" ], "Differential Diagnosis": [ "Asthma", "Exercise-induced bronchoconstriction (EIB)", "Chronic obstructive pulmonary disease (COPD)", "Allergic rhinitis", "Vocal cord…	{ "Presenting complaint": "None - follow-up to review test", "Initial presentation": "\"I'm here for my follow-up. I've had my allergy testing done, and I'm eager to know the results.\"", "Context": "Samantha came for a follow-up after 2 months of using prescribed medications and completed the allergy testing.", "Information available at the beginning of the visit (including new lab or imaging re…	[ { "sender": "System Prompt", "message": "### Information available at the beginning of the visit\n\n**Patient:** Samantha Williams, 29 years, Female\n\n**Context:** Samantha came for a follow-up after 2 months of using prescribed medications and completed the allergy testing.\n\n**Additional information:**\n\n1.) Skin Prick Test (SPT): \nDust Mites (Dermatophagoides pteronyssinus and Dermatopha…	{ "Guidelines Selected as Relevant": [ "[bmj232] Allergic rhinitis", "[bmj44] Asthma in adults", "[ng80] Asthma: diagnosis, monitoring and chronic asthma management", "[qs25] Asthma: quality standard" ], "Differential Diagnosis": [ "Asthma", "Exercise-induced bronchoconstriction (EIB)", "Chronic rhinosinusitis with asthma overlap" ], "In-visit Investigations": [], "Ordered Investigations": [], "R…
22	Evaluation	Respiratory	Canada	Asthma	https://bestpractice.bmj.com/topics/en-gb/44	https://www.nice.org.uk/guidance/ng80	Difficult	✓	—	{ "Name": "Kamala Fox", "Sex": "Female", "Age": "26 years", "Ethnic background": "Black", "Location": "Birmingham", "Lifestyle": "She does not smoke and occasionally drinks wine (3-4 times per month). She is moderately active.", "Social and personal circumstances": "Married with no children.", "Occupational history": "Graphic designer", "Travel history": "No recent travel history", "Family histor…	{ "Presenting complaint": "Shortness of breath, and cough.", "Initial presentation": "I've been having trouble with my breathing for the past while. \"", "Context": "amala Fox reports a history of occasional shortness of breath and cough.", "Information available at the beginning of the visit (including new lab or imaging results, etc)": "NA", "Information to be shared to the doctor if the patien…	[ { "sender": "System Prompt", "message": "### Information available at the beginning of the visit\n\n**Patient:** Kamala Fox, 26 years, Female\n\n**Context:** amala Fox reports a history of occasional shortness of breath and cough.\n\n**Additional information:**\n\nNA" }, { "sender": "Patient", "message": "Hey doc, I've been having trouble with my breathing for the past while." }, { "sender": "D…	{ "Guidelines Selected as Relevant": [ "[bmj44] Asthma in adults", "[ng80] Asthma: diagnosis, monitoring and chronic asthma management", "[qs25] Asthma: quality standard" ], "Differential Diagnosis": [ "Asthma", "Chronic bronchitis", "Vocal cord dysfunction", "Gastroesophageal reflux disease (GERD)" ], "In-visit Investigations": [], "Ordered Investigations": [ "Spirometry: To assess lung function…	{ "Presenting complaint": "Shortness of breath, and cough", "Initial presentation": "\"I'm here to discuss the test results and find out what's causing my breathing symptoms.\"", "Context": "Kamala Fox is returning for a follow-up appointment to discuss her test results following the initial consultation for trouble breathing and a persistent cough.", "Information available at the beginning of th…	[ { "sender": "System Prompt", "message": "### Information available at the beginning of the visit\n\n**Patient:** Kamala Fox, 26 years, Female\n\n**Context:** Kamala Fox is returning for a follow-up appointment to discuss her test results following the initial consultation for trouble breathing and a persistent cough.\n\n**Additional information:**\n\n1.) Spirometry and Bronchodilator Responsive…	{ "Guidelines Selected as Relevant": [ "[bmj44] Asthma in adults", "[bmj782] Asthma in children", "[ng80] Asthma: diagnosis, monitoring and chronic asthma management", "[qs25] Asthma: quality standard" ], "Differential Diagnosis": [ "Exercise-induced bronchoconstriction (EIB)", "Asthma", "Vocal cord dysfunction", "Anxiety-induced hyperventilation" ], "In-visit Investigations": [], "Ordered Invest…	{ "Presenting complaint": "Shortness of breath, and cough", "Initial presentation": "\"I'm here for my follow-up appointment to discuss my spirometry results.\"", "Context": "Kamala is present for a follow-up visit to discuss her test results.", "Information available at the beginning of the visit (including new lab or imaging results, etc)": "1.) Spirometry and Bronchodilator Responsiveness Test…	[ { "sender": "System Prompt", "message": "### Information available at the beginning of the visit\n\n**Patient:** Kamala Fox, 26 years, Female\n\n**Context:** Kamala is present for a follow-up visit to discuss her test results.\n\n**Additional information:**\n\n1.) Spirometry and Bronchodilator Responsiveness Testing: \n\nPre-bronchodilator Spirometry Results: \nFEV1 (Forced Expiratory Volume in…	{ "Guidelines Selected as Relevant": [ "[bmj44] Asthma in adults", "[bmj782] Asthma in children", "[ng80] Asthma: diagnosis, monitoring and chronic asthma management", "[qs25] Asthma: quality standard" ], "Differential Diagnosis": [ "Asthma", "Exercise-induced bronchoconstriction (EIB)", "Chronic obstructive pulmonary disease (COPD)", "Bronchitis" ], "In-visit Investigations": [], "Ordered Invest…
23	Evaluation	Respiratory	Canada	Pneumonia	https://bestpractice.bmj.com/topics/en-gb/3000108	https://www.nice.org.uk/guidance/ng138	Easy	—	—	{ "Name": "Mary Smith", "Sex": "Female", "Age": "35 years", "Ethnic background": "White", "Location": "London UK", "Lifestyle": "She does not smoke and only drinks alcohol occasionally. She exercises moderately.", "Social and personal circumstances": "She is married and has two children.", "Occupational history": "Elementary school teacher", "Travel history": "No recent travel.", "Family history"…	{ "Presenting complaint": "cough, sore throat", "Initial presentation": "Start with the primary complaint: \" Over the past week, I've been coughing, and my throat has been sore.\"", "Context": "Mary presents with a cough and sore throat.", "Information available at the beginning of the visit (including new lab or imaging results, etc)": "N/A", "Information to be shared to the doctor if the patie…	[ { "sender": "System Prompt", "message": "### Information available at the beginning of the visit\n\n**Patient:** Mary Smith, 35 years, Female\n\n**Context:** Mary presents with a cough and sore throat.\n\n**Additional information:**\n\nN/A" }, { "sender": "Patient", "message": "Good Morning, Doc. I'm not feeling too well today. I need some help." }, { "sender": "Doctor", "message": "Good mornin…	{ "Guidelines Selected as Relevant": [ "[bmj135] Acute bronchitis", "[bmj3000108] Community-acquired pneumonia (non COVID-19)", "[cg191] Pneumonia in adults: diagnosis and management", "[ng138] Pneumonia (community-acquired): antimicrobial prescribing", "[qs110] Pneumonia in adults: quality standard" ], "Differential Diagnosis": [ "Bronchitis", "Pneumonia", "Acute tracheobronchitis", "Pleurisy" ]…	{ "Presenting complaint": "Productive cough, sore throat, fatigue, fever, and discomfort in the chest.", "Initial presentation": "\"I'm here for the follow-up visit as my tests have already been completed, and I would like to discuss the results.", "Context": "ary came in for a follow-up after her last in-person visit and has completed all the recommended tests.", "Information available at the be…	[ { "sender": "System Prompt", "message": "### Information available at the beginning of the visit\n\n**Patient:** Mary Smith, 35 years, Female\n\n**Context:** ary came in for a follow-up after her last in-person visit and has completed all the recommended tests.\n\n**Additional information:**\n\n1.) Physical Examination: \nGeneral Appearance: Patient appears fatigued and slightly distressed due …	{ "Guidelines Selected as Relevant": [ "[bmj135] Acute bronchitis", "[bmj3000108] Community-acquired pneumonia (non COVID-19)", "[cg191] Pneumonia in adults: diagnosis and management", "[ng138] Pneumonia (community-acquired): antimicrobial prescribing", "[qs110] Pneumonia in adults: quality standard" ], "Differential Diagnosis": [ "Pneumonia", "Bronchitis", "Pleuritis", "Lung abscess", "Tuberculo…	{ "Presenting complaint": "Fatigue, productive cough", "Initial presentation": "Since completing the antibiotic course, I've noticed a significant improvement in how I feel.", "Context": "Mary returned for a follow-up visit. During her prior appointment she reported a productive cough, fever, and chest discomfort.", "Information available at the beginning of the visit (including new lab or imagin…	[ { "sender": "System Prompt", "message": "### Information available at the beginning of the visit\n\n**Patient:** Mary Smith, 35 years, Female\n\n**Context:** Mary returned for a follow-up visit. During her prior appointment she reported a productive cough, fever, and chest discomfort.\n\n**Additional information:**\n\nN/A" }, { "sender": "Patient", "message": "Hi Doctor, Good Morning. I'm retur…	{ "Guidelines Selected as Relevant": [ "[bmj135] Acute bronchitis", "[bmj3000108] Community-acquired pneumonia (non COVID-19)", "[cg191] Pneumonia in adults: diagnosis and management", "[ng138] Pneumonia (community-acquired): antimicrobial prescribing", "[qs110] Pneumonia in adults: quality standard" ], "Differential Diagnosis": [ "Pneumonia" ], "In-visit Investigations": [], "Ordered Investigati…
24	Evaluation	Respiratory	Canada	Pneumonia	https://bestpractice.bmj.com/topics/en-gb/3000108	https://www.nice.org.uk/guidance/ng138	Difficult	✓	—	{ "Name": "Frank Moore", "Sex": "Male", "Age": "60 years", "Ethnic background": "White", "Location": "Bristol, UK", "Lifestyle": "Sedentary lifestyle, non-smoker, drinks one bottle of beer on weekends.", "Social and personal circumstances": "Married, has an adult son", "Occupational history": "Retired mechanical engineer.", "Travel history": "Visited his son in British Columbia, Canada- 4 months …	{ "Presenting complaint": "Fever, and cough", "Initial presentation": "\"Doctor, over the last three days, I've developed a cough and fever.\"", "Context": "Frank Moore presents at the virtual appointment with cough and fever.", "Information available at the beginning of the visit (including new lab or imaging results, etc)": "The patient visited the nurse clinic where a physical examination was …	[ { "sender": "System Prompt", "message": "### Information available at the beginning of the visit\n\n**Patient:** Frank Moore, 60 years, Male\n\n**Context:** Frank Moore presents at the virtual appointment with cough and fever.\n\n**Additional information:**\n\nThe patient visited the nurse clinic where a physical examination was conducted. \n\nPhysical Examination: \n\nGeneral Appearance: Patie…	{ "Guidelines Selected as Relevant": [ "[bmj135] Acute bronchitis", "[bmj3000108] Community-acquired pneumonia (non COVID-19)", "[cg191] Pneumonia in adults: diagnosis and management", "[ng138] Pneumonia (community-acquired): antimicrobial prescribing", "[ng237] Suspected acute respiratory infection in over 16s: assessment at first presentation and initial management", "[qs110] Pneumonia in adult…	{ "Presenting complaint": "Itching rash, fever, cough, weakness.", "Initial presentation": "\"Doctor, I've developed an itching rash on my body after starting Amoxicillin.\"", "Context": "Frank Moore presents with a widespread rash and intense itching.", "Information available at the beginning of the visit (including new lab or imaging results, etc)": "Lab Results: \n \n1. Full Blood Count: \nHem…	[ { "sender": "System Prompt", "message": "### Information available at the beginning of the visit\n\n**Patient:** Frank Moore, 60 years, Male\n\n**Context:** Frank Moore presents with a widespread rash and intense itching.\n\n**Additional information:**\n\nLab Results: \n\n1. Full Blood Count: \nHemoglobin (Hb): 135 g/L \nHematocrit (Hct): 0.40 L/L \nRed Blood Cell Count (RBC): 4.7 x 10^12/L \nW…	{ "Guidelines Selected as Relevant": [ "[bmj10] Migraine headache in adults", "[bmj232] Allergic rhinitis", "[bmj3000108] Community-acquired pneumonia (non COVID-19)", "[bmj5] Acute pharyngitis", "[cg134] Anaphylaxis: assessment and referral after emergency treatment", "[cg183] Drug allergy: diagnosis and management", "[cg191] Pneumonia in adults: diagnosis and management", "[ng138] Pneumonia (co…	{ "Presenting complaint": "Cough", "Initial presentation": "\"Doctor, I finished the Clarithromycin you prescribed, and I feel much better now.\"", "Context": "Frank Moore returned for a follow-up visit. During the previous visit, the patient had an itching rash, fever, and a productive cough.", "Information available at the beginning of the visit (including new lab or imaging results, etc)": "na…	[ { "sender": "System Prompt", "message": "### Information available at the beginning of the visit\n\n**Patient:** Frank Moore, 60 years, Male\n\n**Context:** Frank Moore returned for a follow-up visit. During the previous visit, the patient had an itching rash, fever, and a productive cough.\n\n**Additional information:**\n\nnan" }, { "sender": "Patient", "message": "Hi doctor. We spoke 2 weeks …	{ "Guidelines Selected as Relevant": [ "[bmj135] Acute bronchitis", "[bmj232] Allergic rhinitis", "[bmj3000108] Community-acquired pneumonia (non COVID-19)", "[cg183] Drug allergy: diagnosis and management", "[cg191] Pneumonia in adults: diagnosis and management", "[ng139] Pneumonia (hospital-acquired): antimicrobial prescribing" ], "Differential Diagnosis": [ "Drug-induced hypersensitivity react…
25	Evaluation	Respiratory	Canada	Strep Throat (GAS)	https://bestpractice.bmj.com/topics/en-gb/5	https://www.nice.org.uk/guidance/ng84	Easy	—	—	{ "Name": "Gabriela Garcia", "Sex": "Female", "Age": "20 years", "Ethnic background": "Latino", "Location": "London UK", "Lifestyle": "Moderately active, currently resting", "Social and personal circumstances": "Lives with parents, supportive family environment", "Occupational history": "College student", "Travel history": "None", "Family history": "Father has hypertension" }	{ "Presenting complaint": "Sore throat, fever.", "Initial presentation": "\" My name is Gabriela Garcia, and I'm 20 years old. For the past three days, I've been experiencing a sore throat and fever.\u201d", "Context": "Gabriela Garcia, a 20-year-old female, presents with complaints of a sore throat and fever.", "Information available at the beginning of the visit (including new lab or imaging re…	[ { "sender": "System Prompt", "message": "### Information available at the beginning of the visit\n\n**Patient:** Gabriela Garcia, 20 years, Female\n\n**Context:** Gabriela Garcia, a 20-year-old female, presents with complaints of a sore throat and fever.\n\n**Additional information:**\n\nNA" }, { "sender": "Patient", "message": "Hello doctor. For the past three days, I've been experiencing a so…	{ "Guidelines Selected as Relevant": [ "[bmj252] Common cold", "[bmj5] Acute pharyngitis", "[ng84] Sore throat (acute): antimicrobial prescribing" ], "Differential Diagnosis": [ "Streptococcal pharyngitis (strep throat)", "Viral pharyngitis", "Tonsillitis (bacterial or viral)", "Mononucleosis (Epstein-Barr virus infection)", "Peritonsillar abscess" ], "In-visit Investigations": [], "Ordered Inves…	{ "Presenting complaint": "Sore throat, fever, and fatigue", "Initial presentation": "\"I'm here for my follow-up appointment to discuss the results of my tests.\u201d", "Context": "Gabriela Garcia, a 20-year-old female, returns for a follow-up visit to discuss her lab test results.", "Information available at the beginning of the visit (including new lab or imaging results, etc)": "1.Rapid Antig…	[ { "sender": "System Prompt", "message": "### Information available at the beginning of the visit\n\n**Patient:** Gabriela Garcia, 20 years, Female\n\n**Context:** Gabriela Garcia, a 20-year-old female, returns for a follow-up visit to discuss her lab test results.\n\n**Additional information:**\n\n1.Rapid Antigen Detection Tests: \nStrep Test: Positive for Group A Streptococcus. \nInfluenza Tes…	{ "Guidelines Selected as Relevant": [ "[bmj135] Acute bronchitis", "[bmj252] Common cold", "[bmj5] Acute pharyngitis", "[ng84] Sore throat (acute): antimicrobial prescribing" ], "Differential Diagnosis": [ "Strep throat (Streptococcal pharyngitis)", "Peritonsillar abscess", "Mononucleosis (Epstein-Barr virus infection)", "Viral pharyngitis", "Scarlet fever" ], "In-visit Investigations": [], "Ord…	{ "Presenting complaint": "Mild fatigue", "Initial presentation": "\"I been taking my antibiotics for seven days, and I have three more days' worth, but I'm feeling much better.\"", "Context": "Gabriela Garcia, a 20-year-old female, returns for a follow-up visit after completing 7 days of the antibiotics.", "Information available at the beginning of the visit (including new lab or imaging results…	[ { "sender": "System Prompt", "message": "### Information available at the beginning of the visit\n\n**Patient:** Gabriela Garcia, 20 years, Female\n\n**Context:** Gabriela Garcia, a 20-year-old female, returns for a follow-up visit after completing 7 days of the antibiotics.\n\n**Additional information:**\n\nNA" }, { "sender": "Patient", "message": "Hi doctor. We spoke a week ago. I been taking…	{ "Guidelines Selected as Relevant": [ "[bmj135] Acute bronchitis", "[bmj252] Common cold", "[bmj5] Acute pharyngitis", "[ng84] Sore throat (acute): antimicrobial prescribing" ], "Differential Diagnosis": [ "Strep throat (Streptococcal pharyngitis)" ], "In-visit Investigations": [], "Ordered Investigations": [ "Complete Blood Count (CBC) to assess for signs of infection and anemia.", "C-reactive …
26	Evaluation	Respiratory	Canada	Strep Throat (GAS)	https://bestpractice.bmj.com/topics/en-gb/5	https://www.nice.org.uk/guidance/ng84	Difficult	✓	—	{ "Name": "John Doe", "Sex": "Male", "Age": "25 years", "Ethnic background": "Mixed (White and Black)", "Location": "Oxford, UK", "Lifestyle": "Drinks beer socially. Smokes marijuana.", "Social and personal circumstances": "Lives alone.", "Occupational history": "Programmer", "Travel history": "No recent travel", "Family history": "Father has type 2 diabetes." }	{ "Presenting complaint": "Sore throat, fever.", "Initial presentation": "\"Hey doc! For the past couple of days, I've had a sore throat and a high temperature. \"", "Context": "John Doe, a 25-year-old male, presents with a sore throat and fever.", "Information available at the beginning of the visit (including new lab or imaging results, etc)": "N/A", "Information to be shared to the doctor if t…	[ { "sender": "System Prompt", "message": "### Information available at the beginning of the visit\n\n**Patient:** John Doe, 25 years, Male\n\n**Context:** John Doe, a 25-year-old male, presents with a sore throat and fever.\n\n**Additional information:**\n\nN/A" }, { "sender": "Patient", "message": "Hey doc! For the past couple of days, I've had a sore throat and a high temperature." }, { "sende…	{ "Guidelines Selected as Relevant": [ "[bmj5] Acute pharyngitis", "[ng84] Sore throat (acute): antimicrobial prescribing" ], "Differential Diagnosis": [ "Tonsillitis", "Pharyngitis (viral)", "Lymphadenitis", "Mononucleosis", "Strep throat" ], "In-visit Investigations": [], "Ordered Investigations": [ "Rapid Strep Test (throat swab) to detect Group A Streptococcus. Purpose: To diagnose or rule ou…	{ "Presenting complaint": "Sore throat, and fever.", "Initial presentation": "\"I'm here for my follow-up appointment to discuss the results of my tests. I'm still experiencing a sore throat, and fever.\u201d", "Context": "John Doe, a 25-year-old male, returns for a follow-up visit to discuss his test results.", "Information available at the beginning of the visit (including new lab or imaging re…	[ { "sender": "System Prompt", "message": "### Information available at the beginning of the visit\n\n**Patient:** John Doe, 25 years, Male\n\n**Context:** John Doe, a 25-year-old male, returns for a follow-up visit to discuss his test results.\n\n**Additional information:**\n\n1.) Rapid Antigen Detection Tests: \nStrep Test: Positive for Group A Streptococcus \nInfluenza Test: Negative \nCOVID-1…	{ "Guidelines Selected as Relevant": [ "[bmj5] Acute pharyngitis", "[ng84] Sore throat (acute): antimicrobial prescribing" ], "Differential Diagnosis": [ "Strep throat (Streptococcal pharyngitis)", "Swollen lymph node (lymphadenitis)", "Tonsillitis", "Peritonsillar abscess", "Thyroid nodule" ], "In-visit Investigations": [], "Ordered Investigations": [], "Recommendations or Actions": [ "Prescribe…	{ "Presenting complaint": "Fatigue", "Initial presentation": "\"I have completed the course of antibiotics that you prescribed for me. I have only one tablet left, which I need to take this evening.\"", "Context": "John Doe, a 25-year-old male, presents for a follow-up visit since his last visit, reporting fever, sore throat, and fatigue.", "Information available at the beginning of the visit (in…	[ { "sender": "System Prompt", "message": "### Information available at the beginning of the visit\n\n**Patient:** John Doe, 25 years, Male\n\n**Context:** John Doe, a 25-year-old male, presents for a follow-up visit since his last visit, reporting fever, sore throat, and fatigue.\n\n**Additional information:**\n\nnan" }, { "sender": "Patient", "message": "Hello, Doc. Nice to see you. I\u2019ve a…	{ "Guidelines Selected as Relevant": [ "[bmj5] Acute pharyngitis", "[ng220] Multiple sclerosis in adults: management", "[ng84] Sore throat (acute): antimicrobial prescribing" ], "Differential Diagnosis": [ "Strep throat (Streptococcal pharyngitis)", "Mononucleosis (Epstein-Barr virus infection)", "Viral pharyngitis", "Cervical lymphadenitis (swollen lymph nodes in the neck)" ], "In-visit Investig…
27	Evaluation	Respiratory	Canada	Lung cancer	https://bestpractice.bmj.com/topics/en-gb/1081	https://www.nice.org.uk/guidance/ng122	Easy	—	—	{ "Name": "Vladimir Belov", "Sex": "Male", "Age": "63 years", "Ethnic background": "Slovak", "Location": "Sheffield, UK", "Lifestyle": "Smoked for 27 years, quit 5 years ago. No alcohol or drug use. He exercises moderately, swimming 3 times a week for 1 hour.", "Social and personal circumstances": "Married with two adult children", "Occupational history": "Retired construction worker.", "Travel h…	{ "Presenting complaint": "Persistent cough and weight loss.", "Initial presentation": "\"For the past few months, I've had a persistent cough that won't go away, and I've lost a noticeable amount of weight without trying.\"", "Context": "Mrs. Belov, 63 years old, presents with a persistent cough and weight loss.", "Information available at the beginning of the visit (including new lab or imaging…	[ { "sender": "System Prompt", "message": "### Information available at the beginning of the visit\n\n**Patient:** Vladimir Belov, 63 years, Male\n\n**Context:** Mrs. Belov, 63 years old, presents with a persistent cough and weight loss.\n\n**Additional information:**\n\nN/A" }, { "sender": "Patient", "message": "Hi Doctor. For the past few months, I've had a persistent cough that won't go away, …	{ "Guidelines Selected as Relevant": [ "[bmj1082] Non-small cell lung cancer", "[bmj165] Pulmonary tuberculosis", "[ng122] Lung cancer: diagnosis and management", "[ng33] Tuberculosis" ], "Differential Diagnosis": [ "Lung cancer", "Tuberculosis", "Chronic obstructive pulmonary disease (COPD)", "Bronchiectasis", "Pulmonary embolism" ], "In-visit Investigations": [], "Ordered Investigations": [ "Ur…	{ "Presenting complaint": "Persistent cough, shortness of breath and weight loss.", "Initial presentation": "\"I'm here to discuss the results from the tests you ordered last time. I'm still experiencing the same symptoms, and I'm very concerned about what you might have found.\"", "Context": "Mrs. Belov returns for a follow-up after initial testing and evaluation for persistent cough and unexpla…	[ { "sender": "System Prompt", "message": "### Information available at the beginning of the visit\n\n**Patient:** Vladimir Belov, 63 years, Male\n\n**Context:** Mrs. Belov returns for a follow-up after initial testing and evaluation for persistent cough and unexplained weight loss, having completed the prescribed diagnostic tests.\n\n**Additional information:**\n\nPhysical Examination performed …	{ "Guidelines Selected as Relevant": [ "[bmj1082] Non-small cell lung cancer", "[bmj165] Pulmonary tuberculosis", "[ng122] Lung cancer: diagnosis and management" ], "Differential Diagnosis": [ "Lung cancer", "Tuberculosis", "Chronic obstructive pulmonary disease (COPD)", "Pneumonia" ], "In-visit Investigations": [], "Ordered Investigations": [ "Lung biopsy (bronchoscopic with EBUS-TBNA preferred,…	{ "Presenting complaint": "Dry cough, shortness of breath and fatigue.", "Initial presentation": "\"My biopsy results should be ready, and I'm here to discuss what this means for me and what the next steps are.\"", "Context": "Mr. Belov returns for a follow-up consultation after undergoing a biopsy of the lung mass and involved lymph nodes as recommended during the last visit.", "Information avai…	[ { "sender": "System Prompt", "message": "### Information available at the beginning of the visit\n\n**Patient:** Vladimir Belov, 63 years, Male\n\n**Context:** Mr. Belov returns for a follow-up consultation after undergoing a biopsy of the lung mass and involved lymph nodes as recommended during the last visit.\n\n**Additional information:**\n\nPET-CT Scan Results: \n\nFindings: \n\nLocation: R…	{ "Guidelines Selected as Relevant": [ "[bmj1081] Small cell lung cancer", "[bmj1082] Non-small cell lung cancer", "[ng122] Lung cancer: diagnosis and management" ], "Differential Diagnosis": [ "Small cell lung cancer (SCLC)" ], "In-visit Investigations": [], "Ordered Investigations": [ "Referral to a multidisciplinary team (MDT) of oncologists specializing in SCLC, ideally at a hospital in Sheff…
28	Evaluation	Respiratory	Canada	Lung cancer	https://bestpractice.bmj.com/topics/en-gb/1081	https://www.nice.org.uk/guidance/ng122	Difficult	—	✓	{ "Name": "Antonio Russo", "Sex": "Male", "Age": "65 years", "Ethnic background": "Italian", "Location": "Liverpool, UK", "Lifestyle": "Smoked for 14 years, quit 2 years ago. No alcohol or drug use. Works in gardening as a hobby and physical activity.", "Social and personal circumstances": "Married with three adult children", "Occupational history": "Writer", "Travel history": "France \u2013 2 mo…	{ "Presenting complaint": "Persistent cough and dyspnoea.", "Initial presentation": "\u201cOver the past few months, my cough has worsened, and I've noticed some difficulty breathing especially when I'm working in my garden.\u201d", "Context": "Mr. Russo, 65 years old, presents with persistent cough and shortness of breath.", "Information available at the beginning of the visit (including new lab…	[ { "sender": "System Prompt", "message": "### Information available at the beginning of the visit\n\n**Patient:** Antonio Russo, 65 years, Male\n\n**Context:** Mr. Russo, 65 years old, presents with persistent cough and shortness of breath.\n\n**Additional information:**\n\nLast Standardized Symptoms Score that was done 14 months ago: COPD Assessment Test (CAT): 8 (CAT <10)" }, { "sender": "Pati…	{ "Guidelines Selected as Relevant": [ "[bmj1082] Non-small cell lung cancer", "[bmj7] Chronic obstructive pulmonary disease (COPD)", "[ng115] Chronic obstructive pulmonary disease in over 16s: diagnosis and management", "[ng117] Bronchiectasis (non-cystic fibrosis), acute exacerbation: antimicrobial prescribing", "[ng158] Venous thromboembolic diseases: diagnosis, management and thrombophilia te…	{ "Presenting complaint": "Persistent cough, shortness of breath and weight loss.", "Initial presentation": "\"I'm here to discuss the results from the tests you ordered last time. I'm still experiencing the same symptoms, and I'm very concerned about what you might have found.\"", "Context": "Mr. Russo, 65 years old, has returned for a follow-up consultation regarding persistent cough and shortn…	[ { "sender": "System Prompt", "message": "### Information available at the beginning of the visit\n\n**Patient:** Antonio Russo, 65 years, Male\n\n**Context:** Mr. Russo, 65 years old, has returned for a follow-up consultation regarding persistent cough and shortness of breath.\n\n**Additional information:**\n\n1. Physical Examination performed in nursing clinic: \n\nAlertness: Alert and oriente…	{ "Guidelines Selected as Relevant": [ "[bmj1082] Non-small cell lung cancer", "[bmj3000108] Community-acquired pneumonia (non COVID-19)", "[bmj7] Chronic obstructive pulmonary disease (COPD)", "[cg191] Pneumonia in adults: diagnosis and management", "[ng114] Chronic obstructive pulmonary disease (acute exacerbation): antimicrobial prescribing", "[ng122] Lung cancer: diagnosis and management", "[…	{ "Presenting complaint": "Follow-up after completing the diagnostic tests.", "Initial presentation": "\" I am here today to discuss the results from my recent CT scan and bronchoscopy. I'm still experiencing persistent symptoms, and I'm very concerned about what these tests have shown. \"", "Context": "Mr. Russo, 65 years old, returns for a follow-up consultation to discuss the results of recent…	[ { "sender": "System Prompt", "message": "### Information available at the beginning of the visit\n\n**Patient:** Antonio Russo, 65 years, Male\n\n**Context:** Mr. Russo, 65 years old, returns for a follow-up consultation to discuss the results of recent tests, including a CT scan and a bronchoscopy with biopsy.\n\n**Additional information:**\n\n1. Chest CT Scan Results: \n\nLocation and Size of…	{ "Guidelines Selected as Relevant": [ "[bmj1081] Small cell lung cancer", "[bmj1082] Non-small cell lung cancer", "[bmj7] Chronic obstructive pulmonary disease (COPD)", "[ng115] Chronic obstructive pulmonary disease in over 16s: diagnosis and management", "[ng122] Lung cancer: diagnosis and management", "[qs17] Lung cancer in adults: quality standard" ], "Differential Diagnosis": [ "Small cell l…
29	Evaluation	Respiratory	Canada	Acute sinusitis	https://bestpractice.bmj.com/topics/en-gb/14	https://www.nice.org.uk/guidance/ng79	Easy	—	—	{ "Name": "Sarah Junaid", "Sex": "Female", "Age": "35 years", "Ethnic background": "Egyptian", "Location": "Cambridge, UK", "Lifestyle": "Denies smoking or recreational drug use. \n\nDrinks socially (1-2 glasses of wine per week). \n\nWork involves moderate activity, mainly around children. \n\nDiet is generally healthy with occasional indulgences.", "Social and personal circumstances": "Lives wi…	{ "Presenting complaint": "Persistent nasal congestion and facial pain", "Initial presentation": "Sarah: \"Hi, I've had a stuffy nose and a lot of pain around my face for about 6 days now. I've tried some over-the-counter meds, but they don't seem to help much. I'm starting to feel really run down.\"", "Context": "Sarah Junaid, a 35-year old female, presents with complaints of nasal congestion an…	[ { "sender": "System Prompt", "message": "### Information available at the beginning of the visit\n\n**Patient:** Sarah Junaid, 35 years, Female\n\n**Context:** Sarah Junaid, a 35-year old female, presents with complaints of nasal congestion and facial pain. She has been experiencing these symptoms for the past 6 days.\n\n**Additional information:**\n\nN/A" }, { "sender": "Patient", "message": "…	{ "Guidelines Selected as Relevant": [ "[bmj14] Acute sinusitis", "[bmj252] Common cold", "[ng237] Suspected acute respiratory infection in over 16s: assessment at first presentation and initial management", "[ng79] Sinusitis (acute): antimicrobial prescribing" ], "Differential Diagnosis": [ "Sinusitis", "Viral upper respiratory infection", "Allergic rhinitis", "Bacterial infection (e.g., Strepto…	{ "Presenting complaint": "Persistent sinus infection symptoms with worsening facial pain and new fever.", "Initial presentation": "Sarah: \"Hi, I'm back because my symptoms haven't gotten any better. In fact, my face hurts more, and I've had a fever the past couple of days.\"", "Context": "Sarah returns to the clinic after 1 week. Her symptoms have not improved, and she now reports a slight feve…	[ { "sender": "System Prompt", "message": "### Information available at the beginning of the visit\n\n**Patient:** Sarah Junaid, 35 years, Female\n\n**Context:** Sarah returns to the clinic after 1 week. Her symptoms have not improved, and she now reports a slight fever and worsening facial pain. She feels more fatigued and has missed work.\n\n**Additional information:**\n\nN/A" }, { "sender": "P…	{ "Guidelines Selected as Relevant": [ "[bmj14] Acute sinusitis", "[bmj252] Common cold", "[ng237] Suspected acute respiratory infection in over 16s: assessment at first presentation and initial management", "[ng79] Sinusitis (acute): antimicrobial prescribing" ], "Differential Diagnosis": [ "Acute bacterial sinusitis", "Viral upper respiratory infection", "Allergic rhinitis with secondary infect…	{ "Presenting complaint": "Follow-up for resolved sinus infection", "Initial presentation": "Sarah: \"Hi, I'm feeling much better now. The pain and congestion are almost gone. I just wanted to make sure everything is okay.\"", "Context": "Sarah returns for a follow-up after completing her course of antibiotics. She reports significant improvement in her symptoms and feels much better.", "Informat…	[ { "sender": "System Prompt", "message": "### Information available at the beginning of the visit\n\n**Patient:** Sarah Junaid, 35 years, Female\n\n**Context:** Sarah returns for a follow-up after completing her course of antibiotics. She reports significant improvement in her symptoms and feels much better.\n\n**Additional information:**\n\n1. IgE for Pollen: \n\nTotal IgE Level: 140 IU/mL (Nor…	{ "Guidelines Selected as Relevant": [ "[bmj14] Acute sinusitis", "[bmj232] Allergic rhinitis", "[bmj252] Common cold", "[ng237] Suspected acute respiratory infection in over 16s: assessment at first presentation and initial management", "[ng79] Sinusitis (acute): antimicrobial prescribing" ], "Differential Diagnosis": [ "Acute bacterial sinusitis", "Allergic rhinitis with secondary bacterial inf…
30	Evaluation	Respiratory	Canada	Acute sinusitis	https://bestpractice.bmj.com/topics/en-gb/14	https://www.nice.org.uk/guidance/ng79	Difficult	—	✓	{ "Name": "John Stan", "Sex": "Male", "Age": "42 years", "Ethnic background": "British", "Location": "London, UK", "Lifestyle": "Denies smoking. Drinks socially (1-2 beers per week). He swims 3 times a week for about 1 hour. Diet is generally healthy.", "Social and personal circumstances": "Lives alone. Close friends provide social support.", "Occupational history": "Office worker.", "Travel hist…	{ "Presenting complaint": "Persistent nasal congestion and facial tenderness", "Initial presentation": "\"Hi, I've had a stuffy nose and a lot of discomfort around my face for about 6 days now. I haven't tried any over-the-counter medications. I'm starting to feel really run down.\u201d", "Context": "John Stan, a 42-year-old male, presents with complaints of nasal congestion and tenderness in the…	[ { "sender": "System Prompt", "message": "### Information available at the beginning of the visit\n\n**Patient:** John Stan, 42 years, Male\n\n**Context:** John Stan, a 42-year-old male, presents with complaints of nasal congestion and tenderness in the facial area. He has been experiencing these symptoms for the past 6 days.\n\n**Additional information:**\n\nN/A" }, { "sender": "Patient", "mess…	{ "Guidelines Selected as Relevant": [ "[bmj14] Acute sinusitis", "[bmj252] Common cold", "[ng79] Sinusitis (acute): antimicrobial prescribing" ], "Differential Diagnosis": [ "Sinusitis (viral)", "Allergic rhinitis", "Dental infection", "Foreign body in the nose", "Nasal polyps" ], "In-visit Investigations": [], "Ordered Investigations": [ "Referral to local healthcare provider for in-person phys…	{ "Presenting complaint": "Persistent sinus infection symptoms with worsening facial pain and new fever", "Initial presentation": "John: \"Hi, I'm back because my symptoms haven't gotten any better. In fact, my face hurts more, and I've had a fever the past couple of days.\"", "Context": "John returns after 3 days as his symptoms have not improved, and he now reports a slight fever and worsening …	[ { "sender": "System Prompt", "message": "### Information available at the beginning of the visit\n\n**Patient:** John Stan, 42 years, Male\n\n**Context:** John returns after 3 days as his symptoms have not improved, and he now reports a slight fever and worsening facial pain. He feels more fatigued and has missed work.\n\n**Additional information:**\n\n1. Physical Examination with Nasal Endosco…	{ "Guidelines Selected as Relevant": [ "[bmj14] Acute sinusitis", "[bmj232] Allergic rhinitis", "[bmj3000172] Cellulitis and erysipelas", "[ng141] Cellulitis and erysipelas: antimicrobial prescribing", "[ng79] Sinusitis (acute): antimicrobial prescribing" ], "Differential Diagnosis": [ "Acute bacterial sinusitis", "Antibiotic-resistant bacterial sinusitis", "Fungal sinusitis", "Dental infection",…	{ "Presenting complaint": "Follow-up for sinus infection. No complaints", "Initial presentation": "\"Hi, I'm feeling much better now. The pain and congestion are almost gone. I just wanted to make sure everything is okay.\"", "Context": "John returns for a follow-up after completing the prescribed diagnostic tests, consulting with a specialist, and starting a new course of antibiotics. He reports…	[ { "sender": "System Prompt", "message": "### Information available at the beginning of the visit\n\n**Patient:** John Stan, 42 years, Male\n\n**Context:** John returns for a follow-up after completing the prescribed diagnostic tests, consulting with a specialist, and starting a new course of antibiotics. He reports significant improvement in his symptoms and feels much better.\n\n**Additional i…	{ "Guidelines Selected as Relevant": [ "[bmj14] Acute sinusitis", "[ng79] Sinusitis (acute): antimicrobial prescribing" ], "Differential Diagnosis": [ "Acute bacterial sinusitis" ], "In-visit Investigations": [], "Ordered Investigations": [], "Recommendations or Actions": [ "Continue clarithromycin 500 mg twice daily for the remaining 7 days of the 10-day course as prescribed by the ENT specialis…
31	Evaluation	Respiratory	India	COPD	https://bestpractice.bmj.com/topics/en-gb/7	https://www.nice.org.uk/guidance/ng115	Easy	—	—	{ "Name": "Tarun Rao", "Sex": "65", "Age": "65 years", "Ethnic background": "Asian - Indian", "Location": "Birmingham, UK", "Lifestyle": "Chronic 20-a-day smoker for the last 40 years.", "Social and personal circumstances": "You live with your wife in a terraced house and you have not been able to do shopping since past few months.", "Occupational history": "Retired teacher", "Travel history": "N…	{ "Presenting complaint": "Shortness of breath and chronic cough", "Initial presentation": "You experience cough on and off for the last one year, it has been mostly non-productive. There have been instances when you have coughed up whitish \u201cgooey\u201d phlegm. \nOver the last few months, you have felt short of breath a couple of times when you exercised. You were walking over the treadmill …	[ { "sender": "System Prompt", "message": "### Information available at the beginning of the visit\n\n**Patient:** Tarun Rao, 65 years, 65\n\n**Context:** New patient in primary care. Information in clinic booking sheet.\n\n**Additional information:**\n\nThe patient presents to you with cough non-productive and occasionally felt short of breath on exertion. \nThe previous OPD records shows that t…	{ "Guidelines Selected as Relevant": [ "[bmj1082] Non-small cell lung cancer", "[bmj44] Asthma in adults", "[bmj7] Chronic obstructive pulmonary disease (COPD)", "[ng115] Chronic obstructive pulmonary disease in over 16s: diagnosis and management", "[ng122] Lung cancer: diagnosis and management", "[ng80] Asthma: diagnosis, monitoring and chronic asthma management", "[qs17] Lung cancer in adults: …	{ "Presenting complaint": "Shortness of breath and chronic cough", "Initial presentation": "You are here with the test reports to seek further advise.", "Context": "First follow up", "Information available at the beginning of the visit (including new lab or imaging results, etc)": "The patient is back for the follow-up with the results of the tests that was requested during the primary consultati…	[ { "sender": "System Prompt", "message": "### Information available at the beginning of the visit\n\n**Patient:** Tarun Rao, 65 years, 65\n\n**Context:** First follow up\n\n**Additional information:**\n\nThe patient is back for the follow-up with the results of the tests that was requested during the primary consultation.\nFor your information, \nThe spirometry values are FEV1 (post bronchodilat…	{ "Guidelines Selected as Relevant": [ "[bmj1082] Non-small cell lung cancer", "[bmj7] Chronic obstructive pulmonary disease (COPD)", "[ng115] Chronic obstructive pulmonary disease in over 16s: diagnosis and management", "[qs10] Chronic obstructive pulmonary disease in adults: quality standard", "[qs17] Lung cancer in adults: quality standard" ], "Differential Diagnosis": [ "Chronic Obstructive P…	{ "Presenting complaint": "Shortness of breath and chronic cough", "Initial presentation": "You have been diagnosed with COPD a year ago. You are on inhalers as needed. You were advised to see the doctor at least once a year and you are here for the same.", "Context": "Second follow-up", "Information available at the beginning of the visit (including new lab or imaging results, etc)": "The patien…	[ { "sender": "System Prompt", "message": "### Information available at the beginning of the visit\n\n**Patient:** Tarun Rao, 65 years, 65\n\n**Context:** Second follow-up\n\n**Additional information:**\n\nThe patient is here for the annual follow up of COPD as advised. \nThe patient is also a known case of hypertension for which he is on regular medications and he uses his home blood pressure mo…	{ "Guidelines Selected as Relevant": [ "[bmj1082] Non-small cell lung cancer", "[bmj7] Chronic obstructive pulmonary disease (COPD)", "[ng115] Chronic obstructive pulmonary disease in over 16s: diagnosis and management", "[qs10] Chronic obstructive pulmonary disease in adults: quality standard", "[qs17] Lung cancer in adults: quality standard" ], "Differential Diagnosis": [ "Chronic Obstructive P…
32	Evaluation	Respiratory	India	COPD	https://bestpractice.bmj.com/topics/en-gb/7	https://www.nice.org.uk/guidance/ng115	Difficult	✓	✓	{ "Name": "Saikiran Reddy", "Sex": "Male", "Age": "65 years", "Ethnic background": "British Indian", "Location": "Nottingham, UK", "Lifestyle": "Chronic 20-a-day smoker for the last 40 years.", "Social and personal circumstances": "You live with your wife in a terraced house.", "Occupational history": "Chartered Accountant", "Travel history": "Nil Recently", "Family history": "Nothing significant…	{ "Presenting complaint": "Shortness of breath", "Initial presentation": "You experience cough on and off for the last one year, it has been mostly non-productive. There have been instances when you have coughed up whitish \u201cgooey\u201d phlegm. \nOver the last few months, you have felt short of breath a couple of times when you exercised. You were walking over the treadmill at the speed you w…	[ { "sender": "System Prompt", "message": "### Information available at the beginning of the visit\n\n**Patient:** Saikiran Reddy, 65 years, Male\n\n**Context:** New patient in primary care. Information in clinic booking sheet.\n\n**Additional information:**\n\nThe patient presents to you with cough non-productive and occasionally felt short of breath on exertion." }, { "sender": "Patient", "mess…	{ "Guidelines Selected as Relevant": [ "[bmj44] Asthma in adults", "[bmj7] Chronic obstructive pulmonary disease (COPD)", "[ng106] Chronic heart failure in adults: diagnosis and management", "[ng115] Chronic obstructive pulmonary disease in over 16s: diagnosis and management", "[ng80] Asthma: diagnosis, monitoring and chronic asthma management" ], "Differential Diagnosis": [ "Chronic obstructive …	{ "Presenting complaint": "Shortness of breath and chronic cough", "Initial presentation": "You are here with the test reports to seek further advise.", "Context": "First follow up", "Information available at the beginning of the visit (including new lab or imaging results, etc)": "The patient is back for the follow-up with the results of the tests that was requested during the primary consultati…	[ { "sender": "System Prompt", "message": "### Information available at the beginning of the visit\n\n**Patient:** Saikiran Reddy, 65 years, Male\n\n**Context:** First follow up\n\n**Additional information:**\n\nThe patient is back for the follow-up with the results of the tests that was requested during the primary consultation. \nFor your information, \nRenal function tests and urine dipstick a…	{ "Guidelines Selected as Relevant": [ "[bmj44] Asthma in adults", "[bmj61] Heart failure with reduced ejection fraction", "[bmj7] Chronic obstructive pulmonary disease (COPD)", "[ng106] Chronic heart failure in adults: diagnosis and management", "[ng115] Chronic obstructive pulmonary disease in over 16s: diagnosis and management", "[ng80] Asthma: diagnosis, monitoring and chronic asthma manageme…	{ "Presenting complaint": "Short of breath and cough", "Initial presentation": "You have been diagnosed with COPD recently. You are on regular inhalers. You are suspected to have type 2 Diabetes Mellitus and you are here for a follow up with the reports as advised.", "Context": "Second follow up", "Information available at the beginning of the visit (including new lab or imaging results, etc)": "…	[ { "sender": "System Prompt", "message": "### Information available at the beginning of the visit\n\n**Patient:** Saikiran Reddy, 65 years, Male\n\n**Context:** Second follow up\n\n**Additional information:**\n\nThe patient is here for follow up after 2 weeks with the reports of blood tests you advised during the last visit.\nThe patient is also a known case of hypertension for which he is on re…	{ "Guidelines Selected as Relevant": [ "[bmj148] Chronic coronary disease", "[bmj24] Type 2 diabetes in adults", "[bmj7] Chronic obstructive pulmonary disease (COPD)", "[ng106] Chronic heart failure in adults: diagnosis and management", "[ng115] Chronic obstructive pulmonary disease in over 16s: diagnosis and management", "[ng28] Type 2 diabetes in adults: management" ], "Differential Diagnosis":…
33	Evaluation	Respiratory	India	Pulmonary tuberculosis	https://bestpractice.bmj.com/topics/en-gb/165	https://www.nice.org.uk/guidance/ng33	Easy	—	—	{ "Name": "Sharan Kumar", "Sex": "Male", "Age": "32 years", "Ethnic background": "Asian - Indian", "Location": "Birmingham, UK", "Lifestyle": "You smoke 15 cigarettes per day and you have done since you were aged 17 years. You drink alcohol once or twice a month.", "Social and personal circumstances": "You live alone in a studio apartment in the city. You do not have pets at home.", "Occupational…	{ "Presenting complaint": "Cough", "Initial presentation": "You have recurrent episodes cough for the last 6 months. You moved from India to the UK 3 years ago for work. You have been to India last year for two months and you have visited India twice over the last 6 months as your mother is sick.", "Context": "New patient in primary care. Information in clinic booking sheet.", "Information availa…	[ { "sender": "System Prompt", "message": "### Information available at the beginning of the visit\n\n**Patient:** Sharan Kumar, 32 years, Male\n\n**Context:** New patient in primary care. Information in clinic booking sheet.\n\n**Additional information:**\n\nThe patient presents with recurrent episodes of cough for the last 6 months.\nRT-PCR for covid negative" }, { "sender": "Patient", "message…	{ "Guidelines Selected as Relevant": [ "[bmj135] Acute bronchitis", "[bmj165] Pulmonary tuberculosis", "[ng115] Chronic obstructive pulmonary disease in over 16s: diagnosis and management", "[ng33] Tuberculosis", "[qs10] Chronic obstructive pulmonary disease in adults: quality standard", "[qs141] Tuberculosis: quality standard" ], "Differential Diagnosis": [ "Pulmonary tuberculosis", "Chronic bro…	{ "Presenting complaint": "Cough", "Initial presentation": "You are here with the CXR to seek further advise.", "Context": "First follow-up", "Information available at the beginning of the visit (including new lab or imaging results, etc)": "The patient is back after four days for the follow-up with the CXR and he has also given threes set of sputum samples for tests.\nFor your information, \nYou…	[ { "sender": "System Prompt", "message": "### Information available at the beginning of the visit\n\n**Patient:** Sharan Kumar, 32 years, Male\n\n**Context:** First follow-up\n\n**Additional information:**\n\nThe patient is back after four days for the follow-up with the CXR and he has also given threes set of sputum samples for tests.\nFor your information, \nYou noted a mild decrease in breath…	{ "Guidelines Selected as Relevant": [ "[bmj1082] Non-small cell lung cancer", "[bmj135] Acute bronchitis", "[bmj165] Pulmonary tuberculosis", "[bmj44] Asthma in adults", "[cg163] Idiopathic pulmonary fibrosis in adults: diagnosis and management", "[ng115] Chronic obstructive pulmonary disease in over 16s: diagnosis and management", "[ng122] Lung cancer: diagnosis and management", "[ng33] Tubercu…	{ "Presenting complaint": "Cough", "Initial presentation": "You are here for the review with the test report.", "Context": "Second follow-up", "Information available at the beginning of the visit (including new lab or imaging results, etc)": "The patient is reviewed with reports after 10 days. You have been isolating at home. \nAFB smear is positive", "Information to be shared to the doctor if th…	[ { "sender": "System Prompt", "message": "### Information available at the beginning of the visit\n\n**Patient:** Sharan Kumar, 32 years, Male\n\n**Context:** Second follow-up\n\n**Additional information:**\n\nThe patient is reviewed with reports after 10 days. You have been isolating at home. \nAFB smear is positive" }, { "sender": "Patient", "message": "Hello doctor, it's been 10 days and my r…	{ "Guidelines Selected as Relevant": [ "[bmj165] Pulmonary tuberculosis", "[ng115] Chronic obstructive pulmonary disease in over 16s: diagnosis and management", "[ng33] Tuberculosis" ], "Differential Diagnosis": [ "Pulmonary tuberculosis", "Lung cancer", "Chronic bronchitis", "Bronchiectasis" ], "In-visit Investigations": [], "Ordered Investigations": [ "Drug Susceptibility Test (DST) on Mycobact…
34	Evaluation	Respiratory	India	Pulmonary tuberculosis	https://bestpractice.bmj.com/topics/en-gb/165	https://www.nice.org.uk/guidance/ng33	Difficult	✓	✓	{ "Name": "Tiberu Effimov", "Sex": "Male", "Age": "52 years", "Ethnic background": "White - Romanian", "Location": "Northampton, UK", "Lifestyle": "Chronic 20-a-day smoker since the age of 14 years. You drink 2-3 pints of beer every Saturday.", "Social and personal circumstances": "You live with your wife in a terraced house and she does most of the household chores.", "Occupational history": "Pl…	{ "Presenting complaint": "Haemoptysis", "Initial presentation": "You coughed up blood 5 days ago. You are alarmed.", "Context": "New patient in primary care. Information in clinic booking sheet.", "Information available at the beginning of the visit (including new lab or imaging results, etc)": "Patient presents with haemoptysis.", "Information to be shared to the doctor if the patient is explic…	[ { "sender": "System Prompt", "message": "### Information available at the beginning of the visit\n\n**Patient:** Tiberu Effimov, 52 years, Male\n\n**Context:** New patient in primary care. Information in clinic booking sheet.\n\n**Additional information:**\n\nPatient presents with haemoptysis." }, { "sender": "Patient", "message": "Hi, my name is Tiberu. I had blood in my cough 5 days ago" }, {…	{ "Guidelines Selected as Relevant": [ "[bmj1081] Small cell lung cancer", "[bmj1082] Non-small cell lung cancer", "[bmj165] Pulmonary tuberculosis", "[bmj650] Asbestosis", "[ng122] Lung cancer: diagnosis and management", "[ng33] Tuberculosis", "[qs17] Lung cancer in adults: quality standard" ], "Differential Diagnosis": [ "Lung cancer", "Bronchitis", "Tuberculosis", "Asbestosis" ], "In-visit Inv…	{ "Presenting complaint": "Haemotypsis", "Initial presentation": "You are here with the some of the reports to seek further advise.", "Context": "First follow-up", "Information available at the beginning of the visit (including new lab or imaging results, etc)": "The patient is back after two days for the follow-up with the CXR and CT report. \nFor your information, \nExamination did reveal any g…	[ { "sender": "System Prompt", "message": "### Information available at the beginning of the visit\n\n**Patient:** Tiberu Effimov, 52 years, Male\n\n**Context:** First follow-up\n\n**Additional information:**\n\nThe patient is back after two days for the follow-up with the CXR and CT report. \nFor your information, \nExamination did reveal any general physical signs such as clubbing or pallor.\nR…	{ "Guidelines Selected as Relevant": [ "[bmj1082] Non-small cell lung cancer", "[bmj165] Pulmonary tuberculosis", "[bmj650] Asbestosis", "[ng122] Lung cancer: diagnosis and management", "[ng33] Tuberculosis" ], "Differential Diagnosis": [ "Lung cancer", "Asbestos-related lung disease (e.g., asbestosis, mesothelioma)", "Chronic obstructive pulmonary disease (COPD)", "Tuberculosis", "Bronchiectasis…	{ "Presenting complaint": "Haemoptysis", "Initial presentation": "You are here for the review with the test reports.", "Context": "Second follow-up", "Information available at the beginning of the visit (including new lab or imaging results, etc)": "The patient is reviewed with reports after 10 days. \nBronchoscopy revealed nodular growths in right upper lobe bronchus with infiltration from - bio…	[ { "sender": "System Prompt", "message": "### Information available at the beginning of the visit\n\n**Patient:** Tiberu Effimov, 52 years, Male\n\n**Context:** Second follow-up\n\n**Additional information:**\n\nThe patient is reviewed with reports after 10 days. \nBronchoscopy revealed nodular growths in right upper lobe bronchus with infiltration from - biopsy and aspirate taken for test.\nNAA…	{ "Guidelines Selected as Relevant": [ "[bmj1082] Non-small cell lung cancer", "[bmj165] Pulmonary tuberculosis", "[bmj650] Asbestosis", "[ng122] Lung cancer: diagnosis and management", "[ng33] Tuberculosis", "[qs141] Tuberculosis: quality standard" ], "Differential Diagnosis": [ "Tuberculosis", "Lung cancer", "Asbestosis", "Bronchiectasis" ], "In-visit Investigations": [], "Ordered Investigation…
35	Evaluation	Respiratory	India	Idiopathic pulmonary fibrosis	https://bestpractice.bmj.com/topics/en-gb/446	https://www.nice.org.uk/guidance/cg163	Easy	—	—	{ "Name": "John Whiting", "Sex": "Male", "Age": "52 years", "Ethnic background": "British- White", "Location": "Wolverhampton, UK", "Lifestyle": "You smoke 5-10 cigarettes per day and you have done since you were 15 years old. You did quit for 5 years in your 30s but got back into the habit.", "Social and personal circumstances": "You live with your wife in a terraced house. She does most of the …	{ "Presenting complaint": "Shortness of breath", "Initial presentation": "You are feeling short of breath for the last one month. It has been gradually worsening.", "Context": "New patient in primary care. Information in clinic booking sheet.", "Information available at the beginning of the visit (including new lab or imaging results, etc)": "The patient presents to you with symptoms of short of …	[ { "sender": "System Prompt", "message": "### Information available at the beginning of the visit\n\n**Patient:** John Whiting, 52 years, Male\n\n**Context:** New patient in primary care. Information in clinic booking sheet.\n\n**Additional information:**\n\nThe patient presents to you with symptoms of short of breath which started off with difficulty in climbing stairs and not has progressively…	{ "Guidelines Selected as Relevant": [ "[bmj44] Asthma in adults", "[bmj61] Heart failure with reduced ejection fraction", "[bmj7] Chronic obstructive pulmonary disease (COPD)", "[ng106] Chronic heart failure in adults: diagnosis and management", "[ng115] Chronic obstructive pulmonary disease in over 16s: diagnosis and management", "[ng122] Lung cancer: diagnosis and management" ], "Differential …	{ "Presenting complaint": "Shortness of breath", "Initial presentation": "You are here with the test reports to seek further advise.", "Context": "First follow-up", "Information available at the beginning of the visit (including new lab or imaging results, etc)": "The patient is back for the follow-up with the results of the tests that was requested during the primary consultation.\nTn the interi…	[ { "sender": "System Prompt", "message": "### Information available at the beginning of the visit\n\n**Patient:** John Whiting, 52 years, Male\n\n**Context:** First follow-up\n\n**Additional information:**\n\nThe patient is back for the follow-up with the results of the tests that was requested during the primary consultation.\nTn the interim the patient has been seen in clinic by a consultant r…	{ "Guidelines Selected as Relevant": [ "[bmj446] Idiopathic pulmonary fibrosis", "[cg163] Idiopathic pulmonary fibrosis in adults: diagnosis and management", "[qs79] Idiopathic pulmonary fibrosis in adults: quality standard" ], "Differential Diagnosis": [ "Interstitial lung disease (ILD)", "Chronic obstructive pulmonary disease (COPD)", "Pulmonary fibrosis", "Sarcoidosis", "Lung cancer" ], "In-vi…	{ "Presenting complaint": "Shortness of breath", "Initial presentation": "You are here for the follow-up.", "Context": "Second follow-up", "Information available at the beginning of the visit (including new lab or imaging results, etc)": "The patient is here for followup. \nThe consensus by the multidisciplinary team involving the Consultant Respiratory physician Consultant Radiologist and Consul…	[ { "sender": "System Prompt", "message": "### Information available at the beginning of the visit\n\n**Patient:** John Whiting, 52 years, Male\n\n**Context:** Second follow-up\n\n**Additional information:**\n\nThe patient is here for followup. \nThe consensus by the multidisciplinary team involving the Consultant Respiratory physician Consultant Radiologist and Consultant histopathologist, Thora…	{ "Guidelines Selected as Relevant": [ "[bmj446] Idiopathic pulmonary fibrosis", "[cg163] Idiopathic pulmonary fibrosis in adults: diagnosis and management", "[qs79] Idiopathic pulmonary fibrosis in adults: quality standard" ], "Differential Diagnosis": [ "Idiopathic Pulmonary Fibrosis (IPF)" ], "In-visit Investigations": [ "Assess SpO2 using pulse oximetry.", "Assess respiratory rate and effort;…
36	Evaluation	Respiratory	India	Idiopathic pulmonary fibrosis	https://bestpractice.bmj.com/topics/en-gb/446	https://www.nice.org.uk/guidance/cg163	Difficult	✓	✓	{ "Name": "Alex Simu", "Sex": "Male", "Age": "60 years", "Ethnic background": "White - Romanian", "Location": "Bradford, UK", "Lifestyle": "You smoke 20 cigarettes a day for the last 40 years.", "Social and personal circumstances": "You are single. You live in a studio apartment.", "Occupational history": "Hair dresser", "Travel history": "None recently", "Family history": "Your father passed awa…	{ "Presenting complaint": "Cough and reduced exercise tolerance", "Initial presentation": "You have dry cough for the last 6 months. You attributed it to smoking. No history of fever. \nYou have had to cancel your gym membership of 1 year as you have been unable to exercise for the last 2 months.", "Context": "New patient in primary care. Information in clinic booking sheet.", "Information availa…	[ { "sender": "System Prompt", "message": "### Information available at the beginning of the visit\n\n**Patient:** Alex Simu, 60 years, Male\n\n**Context:** New patient in primary care. Information in clinic booking sheet.\n\n**Additional information:**\n\nThe patient presents to you with symptoms of persistent dry cough for the last 6 months. He also gives history of reduced exercise tolerance p…	{ "Guidelines Selected as Relevant": [ "[bmj135] Acute bronchitis", "[bmj3000108] Community-acquired pneumonia (non COVID-19)", "[bmj446] Idiopathic pulmonary fibrosis", "[cg163] Idiopathic pulmonary fibrosis in adults: diagnosis and management", "[ng115] Chronic obstructive pulmonary disease in over 16s: diagnosis and management", "[ng122] Lung cancer: diagnosis and management" ], "Differential …	{ "Presenting complaint": "Cough and reduced exercise tolerance", "Initial presentation": "You are here with the test reports to seek further advise.", "Context": "First follow-up", "Information available at the beginning of the visit (including new lab or imaging results, etc)": "The patient is back for the follow-up with the results of the tests that was requested during the primary consultatio…	[ { "sender": "System Prompt", "message": "### Information available at the beginning of the visit\n\n**Patient:** Alex Simu, 60 years, Male\n\n**Context:** First follow-up\n\n**Additional information:**\n\nThe patient is back for the follow-up with the results of the tests that was requested during the primary consultation.\nTn the interim the patient has been seen in clinic by a consultant resp…	{ "Guidelines Selected as Relevant": [ "[bmj446] Idiopathic pulmonary fibrosis", "[cg163] Idiopathic pulmonary fibrosis in adults: diagnosis and management", "[qs79] Idiopathic pulmonary fibrosis in adults: quality standard" ], "Differential Diagnosis": [ "Idiopathic Pulmonary Fibrosis (IPF)" ], "In-visit Investigations": [ "Assess Alex's understanding of the IPF diagnosis and prognosis.", "Asses…	{ "Presenting complaint": "Cough and reduced exercise tolerance", "Initial presentation": "You are here for the follow-up. Your symptoms have improved.\nHis cough subsided over 4 months. This was a relief as he could go back to work. His exercise tolerance improved a little, enough for him to go back to the gym and work out for 30 minutes a day, use the treadmill at a reduced speed.", "Context": …	[ { "sender": "System Prompt", "message": "### Information available at the beginning of the visit\n\n**Patient:** Alex Simu, 60 years, Male\n\n**Context:** Second follow up\n\n**Additional information:**\n\nThe patient is here for annual follow up after a year.\nHe has had two follow-ups in interim at 3 months and 6 months. Symptoms have improved\nLung function DLCO and spirometry values showed …	{ "Guidelines Selected as Relevant": [ "[bmj446] Idiopathic pulmonary fibrosis", "[cg163] Idiopathic pulmonary fibrosis in adults: diagnosis and management", "[ng115] Chronic obstructive pulmonary disease in over 16s: diagnosis and management", "[ng122] Lung cancer: diagnosis and management", "[qs79] Idiopathic pulmonary fibrosis in adults: quality standard" ], "Differential Diagnosis": [ "Idiopa…
37	Evaluation	Respiratory	India	Obstructive sleep apnoea	https://bestpractice.bmj.com/topics/en-gb/215	https://www.nice.org.uk/guidance/ng202	Easy	—	—	{ "Name": "Mark Riley", "Sex": "Male", "Age": "55 years", "Ethnic background": "White - British", "Location": "Warwick, UK", "Lifestyle": "Chronic 10-a-day smoker for the last 30 years.", "Social and personal circumstances": "You live with your wife in a terraced house and you have not been able to do shopping since past few months. You have two children who are away in university.", "Occupationa…	{ "Presenting complaint": "Shortness of breath", "Initial presentation": "Over the last 6 months, you have felt short of breath a couple of times when you exercised. You have also felt increasingly difficult to walk up a flight of stairs.", "Context": "New patient in primary care. Information in clinic booking sheet.", "Information available at the beginning of the visit (including new lab or ima…	[ { "sender": "System Prompt", "message": "### Information available at the beginning of the visit\n\n**Patient:** Mark Riley, 55 years, Male\n\n**Context:** New patient in primary care. Information in clinic booking sheet.\n\n**Additional information:**\n\nThe patient presents to you with symptoms of short of breath on climbing a flight of stairs lately. \nThe previous OPD records shows that the…	{ "Guidelines Selected as Relevant": [ "[bmj26] Essential hypertension", "[bmj44] Asthma in adults", "[bmj7] Chronic obstructive pulmonary disease (COPD)", "[ng106] Chronic heart failure in adults: diagnosis and management", "[ng136] Hypertension in adults: diagnosis and management", "[ng80] Asthma: diagnosis, monitoring and chronic asthma management" ], "Differential Diagnosis": [ "Chronic Obstr…	{ "Presenting complaint": "Shortness of breath", "Initial presentation": "You are here with the test reports to seek further advise.", "Context": "First follow-up", "Information available at the beginning of the visit (including new lab or imaging results, etc)": "The patient is back for the follow-up with the results of the tests that was requested during the primary consultation.\nFor your info…	[ { "sender": "System Prompt", "message": "### Information available at the beginning of the visit\n\n**Patient:** Mark Riley, 55 years, Male\n\n**Context:** First follow-up\n\n**Additional information:**\n\nThe patient is back for the follow-up with the results of the tests that was requested during the primary consultation.\nFor your information, \nExamination\nPhysical examination \nBMI 36; Ne…	{ "Guidelines Selected as Relevant": [ "[bmj215] Obstructive sleep apnoea in adults", "[bmj7] Chronic obstructive pulmonary disease (COPD)", "[ng106] Chronic heart failure in adults: diagnosis and management", "[ng115] Chronic obstructive pulmonary disease in over 16s: diagnosis and management" ], "Differential Diagnosis": [ "Obstructive Sleep Apnea (OSA)", "Chronic Obstructive Pulmonary Disease …	{ "Presenting complaint": "Shortness of breath", "Initial presentation": "You have been diagnosed with OSA a month ago. You are on CPAP at night. You were advised to see the doctor face-face or video/phone consultation in a month to assess improvement in symptoms and issues.", "Context": "Second follow-up", "Information available at the beginning of the visit (including new lab or imaging results…	[ { "sender": "System Prompt", "message": "### Information available at the beginning of the visit\n\n**Patient:** Mark Riley, 55 years, Male\n\n**Context:** Second follow-up\n\n**Additional information:**\n\nThe patient is here for follow-up after a month as advised. \nThe patient is also a known case of hypertension for which he is on regular medications and he uses his home blood pressure moni…	{ "Guidelines Selected as Relevant": [ "[bmj215] Obstructive sleep apnoea in adults", "[bmj7] Chronic obstructive pulmonary disease (COPD)", "[ng106] Chronic heart failure in adults: diagnosis and management", "[ng115] Chronic obstructive pulmonary disease in over 16s: diagnosis and management" ], "Differential Diagnosis": [ "Obstructive Sleep Apnea (OSA)", "Chronic Obstructive Pulmonary Disease …
38	Evaluation	Respiratory	India	Obstructive sleep apnoea	https://bestpractice.bmj.com/topics/en-gb/215	https://www.nice.org.uk/guidance/ng202	Difficult	—	✓	{ "Name": "Phil Hancox", "Sex": "Male", "Age": "55 years", "Ethnic background": "British - White", "Location": "Leamington Spa, UK", "Lifestyle": "Chronic 20-a-day smoker for the last 40 years.", "Social and personal circumstances": "You live alone in a terraced house and you do the household chores and shopping. You have not been able to do this since past few months.", "Occupational history": "…	{ "Presenting complaint": "Over the last 6 months, you have felt short of breath a couple of times when you exercised.\nYou have also felt increasingly difficult to walk up a flight of stairs. You also experience cough on and off for the last one year, it has been mostly non-productive. There have been instances when you have coughed up whitish \u201cgooey\u201d phlegm.", "Initial presentation": …	[ { "sender": "System Prompt", "message": "### Information available at the beginning of the visit\n\n**Patient:** Phil Hancox, 55 years, Male\n\n**Context:** New patient in primary care. Information in clinic booking sheet.\n\n**Additional information:**\n\nThe patient presents to you with symptoms of short of breath on climbing a flight of stairs lately. The patient also complaints of cough.\nT…	{ "Guidelines Selected as Relevant": [ "[bmj1082] Non-small cell lung cancer", "[bmj61] Heart failure with reduced ejection fraction", "[bmj7] Chronic obstructive pulmonary disease (COPD)", "[ng106] Chronic heart failure in adults: diagnosis and management", "[ng115] Chronic obstructive pulmonary disease in over 16s: diagnosis and management", "[ng122] Lung cancer: diagnosis and management", "[ng…	{ "Presenting complaint": "Shortness of breath and cough", "Initial presentation": "You are here with the test reports to seek further advise.", "Context": "First follow-up", "Information available at the beginning of the visit (including new lab or imaging results, etc)": "The patient is back for the follow-up with the results of the tests that was requested during the primary consultation. For …	[ { "sender": "System Prompt", "message": "### Information available at the beginning of the visit\n\n**Patient:** Phil Hancox, 55 years, Male\n\n**Context:** First follow-up\n\n**Additional information:**\n\nThe patient is back for the follow-up with the results of the tests that was requested during the primary consultation. For your information:\n\nExamination\n\nPhysical examination\n\nBMI 35…	{ "Guidelines Selected as Relevant": [ "[bmj215] Obstructive sleep apnoea in adults", "[bmj7] Chronic obstructive pulmonary disease (COPD)", "[ng115] Chronic obstructive pulmonary disease in over 16s: diagnosis and management", "[ng136] Hypertension in adults: diagnosis and management", "[ng202] Obstructive sleep apnoea/hypopnoea syndrome and obesity hypoventilation syndrome in over 16s" ], "Diff…	{ "Presenting complaint": "Short of breath and cough", "Initial presentation": "You have been diagnosed with COPD and OSA a month ago. You are on inhalers CPAP at night. You were advised to see the doctor face-face or video/phone consultation in a month to assess improvement in symptoms and issues. Your cough persists.", "Context": "Second follow up", "Information available at the beginning of th…	[ { "sender": "System Prompt", "message": "### Information available at the beginning of the visit\n\n**Patient:** Phil Hancox, 55 years, Male\n\n**Context:** Second follow up\n\n**Additional information:**\n\nThe patient is here for follow-up after a month as advised.\nThe patient is also a known case of hypertension for which he is on regular medications and he uses his home blood pressure moni…	{ "Guidelines Selected as Relevant": [ "[bmj7] Chronic obstructive pulmonary disease (COPD)", "[ng106] Chronic heart failure in adults: diagnosis and management", "[ng114] Chronic obstructive pulmonary disease (acute exacerbation): antimicrobial prescribing", "[ng115] Chronic obstructive pulmonary disease in over 16s: diagnosis and management" ], "Differential Diagnosis": [ "COPD exacerbation", "…
39	Evaluation	Respiratory	India	Acute bronchitis	https://bestpractice.bmj.com/topics/en-gb/135	https://www.nice.org.uk/guidance/ng120	Easy	—	—	{ "Name": "Victoria Keene", "Sex": "Female", "Age": "32 years", "Ethnic background": "British - White", "Location": "Nottingham city, UK", "Lifestyle": "You do not smoke. You occasionally enjoy a drink or two once in few months when you go out with your friends.", "Social and personal circumstances": "You are a single mother of a 7-year-old and you live in a two- bedroom apartment. You do not hav…	{ "Presenting complaint": "Cough", "Initial presentation": "You have cough. You are also coughing up scanty amounts of whitish gooey phlegm.\nYour son had sore throat, mild fever and nasal congestion 2 weeks ago. It subsided on its own. As it is summer vacation, he has been home and you ensured you did not have any over when he was sick. \nYou self-tested yourself for covid and also had a RT-PCR …	[ { "sender": "System Prompt", "message": "### Information available at the beginning of the visit\n\n**Patient:** Victoria Keene, 32 years, Female\n\n**Context:** New patient in primary care. Information in clinic booking sheet.\n\n**Additional information:**\n\nThe patient presents to you with a 10-day history of cough, mildly productive whitish scanty sputum. She had mild fever for a day which…	{ "Guidelines Selected as Relevant": [ "[bmj135] Acute bronchitis", "[bmj252] Common cold", "[ng120] Cough (acute): antimicrobial prescribing", "[ng237] Suspected acute respiratory infection in over 16s: assessment at first presentation and initial management" ], "Differential Diagnosis": [ "Acute bronchitis", "Viral upper respiratory infection (URI)", "Post-infectious cough", "Sinusitis", "Trach…	{ "Presenting complaint": "Cough", "Initial presentation": "You are here with the test reports to seek further advise.", "Context": "First follow-up", "Information available at the beginning of the visit (including new lab or imaging results, etc)": "The patient is reviewed with results in two weeks. \nFor your information, \nExamination of respiratory system reveals mild rhonchi. \nCRP mildly el…	[ { "sender": "System Prompt", "message": "### Information available at the beginning of the visit\n\n**Patient:** Victoria Keene, 32 years, Female\n\n**Context:** First follow-up\n\n**Additional information:**\n\nThe patient is reviewed with results in two weeks. \nFor your information, \nExamination of respiratory system reveals mild rhonchi. \nCRP mildly elevated (15mg/L)\nFull blood counts un…	{ "Guidelines Selected as Relevant": [ "[bmj135] Acute bronchitis", "[bmj232] Allergic rhinitis", "[bmj44] Asthma in adults", "[ng120] Cough (acute): antimicrobial prescribing", "[ng80] Asthma: diagnosis, monitoring and chronic asthma management" ], "Differential Diagnosis": [ "Bronchitis (acute or subacute)", "Post-viral cough", "Asthma exacerbation", "Allergic rhinitis with postnasal drip", "Ga…	{ "Presenting complaint": "Cough", "Initial presentation": "You are here for the follow up as advised.", "Context": "Second follow-up", "Information available at the beginning of the visit (including new lab or imaging results, etc)": "The patient followed up via video consultation after 2 weeks.\nIt has been more than four weeks since the onset of her symptoms.\nHer cough has reduced.\nMCS revea…	[ { "sender": "System Prompt", "message": "### Information available at the beginning of the visit\n\n**Patient:** Victoria Keene, 32 years, Female\n\n**Context:** Second follow-up\n\n**Additional information:**\n\nThe patient followed up via video consultation after 2 weeks.\nIt has been more than four weeks since the onset of her symptoms.\nHer cough has reduced.\nMCS reveals no growth." }, { "…	{ "Guidelines Selected as Relevant": [ "[bmj135] Acute bronchitis", "[bmj232] Allergic rhinitis", "[bmj252] Common cold", "[bmj44] Asthma in adults", "[ng120] Cough (acute): antimicrobial prescribing", "[ng80] Asthma: diagnosis, monitoring and chronic asthma management" ], "Differential Diagnosis": [ "Post-infectious cough", "Bronchitis", "Asthma", "Allergic rhinitis with postnasal drip", "Gastro…
40	Evaluation	Respiratory	India	Acute bronchitis	https://bestpractice.bmj.com/topics/en-gb/135	https://www.nice.org.uk/guidance/ng120	Difficult	✓	—	{ "Name": "Jackie Haldane", "Sex": "Female", "Age": "38 years", "Ethnic background": "British- White", "Location": "Portsmouth, UK", "Lifestyle": "You do not smoke. You occasionally enjoy a drink or two once in few months when you go out with your friends.", "Social and personal circumstances": "You live with your husband and two children aged 7 and 5 in a two- bedroom apartment. You do not have …	{ "Presenting complaint": "Cough, wheeze, short of breath", "Initial presentation": "You have had cough for about 10-12 days. You are coughing up \u2018yellow-ey\u2019 goo like phlegm.\nYou have been feeling slight wheezy for about one or two days.\nYou have had two RT-PCRs in the last 8 days for covid. Both of which are negative. \nOn examination,\nRoom air arterial oxygen saturation 96% \nRS- B…	[ { "sender": "System Prompt", "message": "### Information available at the beginning of the visit\n\n**Patient:** Jackie Haldane, 38 years, Female\n\n**Context:** New patient in primary care. Information in clinic booking sheet.\n\n**Additional information:**\n\nThe patient presents to you with a 12-day history of cough, productive yellowish sputum. She also has also been feeling slightly short …	{ "Guidelines Selected as Relevant": [ "[bmj135] Acute bronchitis", "[bmj3000108] Community-acquired pneumonia (non COVID-19)", "[bmj44] Asthma in adults", "[cg191] Pneumonia in adults: diagnosis and management", "[ng115] Chronic obstructive pulmonary disease in over 16s: diagnosis and management", "[ng120] Cough (acute): antimicrobial prescribing", "[ng80] Asthma: diagnosis, monitoring and chron…	{ "Presenting complaint": "Cough, wheeze, short of breath", "Initial presentation": "You are here with the test reports to seek further advise. \nYour 5-year-old had sore throat and running nose 3 weeks ago. He recovered from it in a couple of days. You developed a mild throat irritation and vague tiredness for a day following which you felt fine. A couple of days later is when developed the coug…	[ { "sender": "System Prompt", "message": "### Information available at the beginning of the visit\n\n**Patient:** Jackie Haldane, 38 years, Female\n\n**Context:** First follow-up\n\n**Additional information:**\n\nThe patient is reviewed with results in one week.\nFor your information, \nExamination of respiratory system reveals mild rhonchi- bilateral\nFull blood counts mild increase in white ce…	{ "Guidelines Selected as Relevant": [ "[bmj135] Acute bronchitis", "[bmj44] Asthma in adults", "[bmj5] Acute pharyngitis", "[bmj782] Asthma in children", "[ng120] Cough (acute): antimicrobial prescribing", "[ng80] Asthma: diagnosis, monitoring and chronic asthma management" ], "Differential Diagnosis": [ "Asthma with exercise-induced bronchoconstriction (EIB)", "Chronic bronchitis", "Acute bronc…	{ "Presenting complaint": "Cough, wheeze, short of breath", "Initial presentation": "You are here for the follow up as advised.", "Context": "Second follow-up", "Information available at the beginning of the visit (including new lab or imaging results, etc)": "The patient followed up 2 weeks after the last visit.\nIt has been more than four weeks since the onset of her symptoms.\nHer cough persis…	[ { "sender": "System Prompt", "message": "### Information available at the beginning of the visit\n\n**Patient:** Jackie Haldane, 38 years, Female\n\n**Context:** Second follow-up\n\n**Additional information:**\n\nThe patient followed up 2 weeks after the last visit.\nIt has been more than four weeks since the onset of her symptoms.\nHer cough persists. Her wheeze and shortness of breath have su…	{ "Guidelines Selected as Relevant": [ "[bmj135] Acute bronchitis", "[bmj44] Asthma in adults", "[bmj5] Acute pharyngitis", "[ng120] Cough (acute): antimicrobial prescribing", "[ng80] Asthma: diagnosis, monitoring and chronic asthma management" ], "Differential Diagnosis": [ "Acute bronchitis", "Asthma", "Post-infectious cough", "Chronic obstructive pulmonary disease (COPD)", "Vocal cord dysfunct…
41	Evaluation	OB/GYN/Urological	Canada	Benign prostatic hyperplasia	https://bestpractice.bmj.com/topics/en-gb/208	https://www.nice.org.uk/guidance/cg97	Easy	—	—	{ "Name": "Rhys McCarthy", "Sex": "Male", "Age": "67 years", "Ethnic background": "White (Northwest European)", "Location": "Manchester, UK", "Lifestyle": "Sedentary with daily walking. No tobacco use, occasional alcohol consumption.", "Social and personal circumstances": "Lives with his wife, supportive social network.", "Occupational history": "Retired accountant.", "Travel history": "None rece…	{ "Presenting complaint": "Difficulty in urinating", "Initial presentation": "\"I'm Rhys McCarthy. I'm 67 years old, and I've been having difficulty urinating, so I hope you can help me figure out what is going on.\"", "Context": "Rhys McCarthy, a 67-year-old male, is experiencing difficulty urinating, which has gradually worsened over the past year.", "Information available at the beginning of t…	[ { "sender": "System Prompt", "message": "### Information available at the beginning of the visit\n\n**Patient:** Rhys McCarthy, 67 years, Male\n\n**Context:** Rhys McCarthy, a 67-year-old male, is experiencing difficulty urinating, which has gradually worsened over the past year.\n\n**Additional information:**\n\nN/A" }, { "sender": "Patient", "message": "Hello doctor!" }, { "sender": "Doctor",…	{ "Guidelines Selected as Relevant": [ "[bmj208] Benign prostatic hyperplasia", "[cg97] Lower urinary tract symptoms in men: management", "[ng131] Prostate cancer: diagnosis and management" ], "Differential Diagnosis": [ "Benign prostatic hyperplasia (BPH)", "Prostate cancer", "Urethral stricture", "Neurogenic bladder", "Overactive bladder" ], "In-visit Investigations": [], "Ordered Investigation…	{ "Presenting complaint": "Difficulty in urinating and increased urinary frequency.", "Initial presentation": "\"I've come to discuss the results of my tests and to understand what they mean for my symptoms.\"", "Context": "Rhys McCarthy, a 67-year-old male, presents for his follow-up visit to discuss the test results based on his initial appointment due to difficulty urinating.", "Information av…	[ { "sender": "System Prompt", "message": "### Information available at the beginning of the visit\n\n**Patient:** Rhys McCarthy, 67 years, Male\n\n**Context:** Rhys McCarthy, a 67-year-old male, presents for his follow-up visit to discuss the test results based on his initial appointment due to difficulty urinating.\n\n**Additional information:**\n\n1.) Nursing Clinic Examination Report: \n\nPat…	{ "Guidelines Selected as Relevant": [ "[bmj208] Benign prostatic hyperplasia", "[bmj254] Prostate cancer", "[cg97] Lower urinary tract symptoms in men: management", "[ng131] Prostate cancer: diagnosis and management" ], "Differential Diagnosis": [ "Prostate cancer", "Benign prostatic hyperplasia (BPH)", "Prostatitis", "Urethral stricture", "Neurogenic bladder" ], "In-visit Investigations": [], "…	{ "Presenting complaint": "Follow-up for difficulty urinating", "Initial presentation": "\"I've noticed some improvement in my symptoms since starting the medication.\"", "Context": "Rhys McCarthy, a 67-year-old male, presents for his follow-up visit after being prescribed medication for BPH and completing diagnostic test.", "Information available at the beginning of the visit (including new lab …	[ { "sender": "System Prompt", "message": "### Information available at the beginning of the visit\n\n**Patient:** Rhys McCarthy, 67 years, Male\n\n**Context:** Rhys McCarthy, a 67-year-old male, presents for his follow-up visit after being prescribed medication for BPH and completing diagnostic test.\n\n**Additional information:**\n\n1.) Transrectal Ultrasound-Guided Prostate Biopsy: \n\nClinica…	{ "Guidelines Selected as Relevant": [ "[bmj208] Benign prostatic hyperplasia", "[bmj254] Prostate cancer", "[cg97] Lower urinary tract symptoms in men: management", "[ng131] Prostate cancer: diagnosis and management" ], "Differential Diagnosis": [ "Benign prostatic hyperplasia (BPH)" ], "In-visit Investigations": [], "Ordered Investigations": [ "Repeat PSA blood test in 6 months: To monitor for …
42	Evaluation	OB/GYN/Urological	Canada	Benign prostatic hyperplasia	https://bestpractice.bmj.com/topics/en-gb/208	https://www.nice.org.uk/guidance/cg97	Difficult	—	✓	{ "Name": "George Hanson", "Sex": "Male", "Age": "62 years", "Ethnic background": "Black Caribbean", "Location": "Luton, UK", "Lifestyle": "Sedentary. No tobacco use, occasional alcohol consumption.", "Social and personal circumstances": "Committed same-sex marriage.", "Occupational history": "Retired school principal.", "Travel history": "None recently.", "Family history": "No known information …	{ "Presenting complaint": "Increasing difficulty with urination", "Initial presentation": "\"My name is George Hanson. I'm here because it's been getting hard to urinate, and it's affecting my sleep and daily life.\"", "Context": "George Hanson, a 62-year-old male, reports having issues with passing urination.", "Information available at the beginning of the visit (including new lab or imaging re…	[ { "sender": "System Prompt", "message": "### Information available at the beginning of the visit\n\n**Patient:** George Hanson, 62 years, Male\n\n**Context:** George Hanson, a 62-year-old male, reports having issues with passing urination.\n\n**Additional information:**\n\nN/A" }, { "sender": "Patient", "message": "Hi doc, I'm George. Lately I've been having a hard time going to the bathroom. I…	{ "Guidelines Selected as Relevant": [ "[bmj208] Benign prostatic hyperplasia", "[bmj254] Prostate cancer", "[bmj3000120] Urinary tract infections in women", "[cg97] Lower urinary tract symptoms in men: management", "[ng131] Prostate cancer: diagnosis and management", "[qs90] Urinary tract infections in adults: quality standard" ], "Differential Diagnosis": [ "Benign prostatic hyperplasia (BPH)",…	{ "Presenting complaint": "Difficulty with urination", "Initial presentation": "\"I've come to discuss the results of my tests and understand what they mean and what I should do next.\"", "Context": "George Hanson, a 62-year-old male, presents for a follow-up visit to review the test results that were ordered during his initial visit due to difficulties with urination.", "Information available at…	[ { "sender": "System Prompt", "message": "### Information available at the beginning of the visit\n\n**Patient:** George Hanson, 62 years, Male\n\n**Context:** George Hanson, a 62-year-old male, presents for a follow-up visit to review the test results that were ordered during his initial visit due to difficulties with urination.\n\n**Additional information:**\n\n1.) Nursing Clinic Examination R…	{ "Guidelines Selected as Relevant": [ "[bmj208] Benign prostatic hyperplasia", "[bmj254] Prostate cancer", "[cg97] Lower urinary tract symptoms in men: management", "[ng131] Prostate cancer: diagnosis and management" ], "Differential Diagnosis": [ "Benign prostatic hyperplasia (BPH)", "Prostate cancer", "Urinary tract infection (UTI)", "Prostatitis", "Neurogenic bladder" ], "In-visit Investigati…	{ "Presenting complaint": "Follow-up for management of BPH", "Initial presentation": "\"I would like to discuss the symptoms that I recently noticed after starting a new medication.\"", "Context": "George Hanson, a 62-year-old male, presents for his follow-up visit after being prescribed medication to manage his urination symptoms.", "Information available at the beginning of the visit (including…	[ { "sender": "System Prompt", "message": "### Information available at the beginning of the visit\n\n**Patient:** George Hanson, 62 years, Male\n\n**Context:** George Hanson, a 62-year-old male, presents for his follow-up visit after being prescribed medication to manage his urination symptoms.\n\n**Additional information:**\n\n1.) Transrectal Ultrasound-Guided Prostate Biopsy: \n\nDiagnosis: Be…	{ "Guidelines Selected as Relevant": [ "[bmj208] Benign prostatic hyperplasia", "[ng136] Hypertension in adults: diagnosis and management" ], "Differential Diagnosis": [ "Benign prostatic hyperplasia (BPH) with postural hypotension due to tamsulosin", "Orthostatic hypotension (not medication-related)", "Vestibular disorders (e.g., BPPV)", "Anxiety or panic disorder", "Neurological conditions (e.g…
43	Evaluation	OB/GYN/Urological	Canada	Urinary incontinence	https://bestpractice.bmj.com/topics/en-gb/169	https://www.nice.org.uk/guidance/cg148	Easy	—	—	{ "Name": "Janice Johnson", "Sex": "Female", "Age": "45 years", "Ethnic background": "Nigerian", "Location": "Norwich, UK", "Lifestyle": "Active, walks daily. \n\nDrinks adequate water.", "Social and personal circumstances": "Lives with husband and 4 children. Two children are adopted", "Occupational history": "Works as a fashion designer.", "Travel history": "No recent travel.", "Family history"…	{ "Presenting complaint": "Uncontrolled urinary leakage when sneezing or lifting heavy objects.", "Initial presentation": "Janice: \"Hi Doctor, I've been having trouble controlling my bladder, especially when doing certain activities, for about six months now. It's really starting to interfere with my life.\"", "Context": "Janice presents with occasional urine leakage when sneezing or laughing, f…	[ { "sender": "System Prompt", "message": "### Information available at the beginning of the visit\n\n**Patient:** Janice Johnson, 45 years, Female\n\n**Context:** Janice presents with occasional urine leakage when sneezing or laughing, for a few months, which has recently worsened over the past six months. She finds it embarrassing and it is affecting her daily life. She doesn't experience any c…	{ "Guidelines Selected as Relevant": [ "[bmj169] Urinary incontinence in women", "[ng123] Urinary incontinence and pelvic organ prolapse in women: management", "[ng210] Pelvic floor dysfunction: prevention and non-surgical management", "[qs77] Urinary incontinence in women: quality standard" ], "Differential Diagnosis": [ "Stress urinary incontinence (SUI)", "Overactive bladder (OAB)", "Pelvic or…	{ "Presenting complaint": "Follow-up for persistent uncontrolled urinary leakage.", "Initial presentation": "Janice: \"Hi Doctor, I've been making some of the lifestyle changes that you suggested, but I'm still having issues with leakage.\"", "Context": "Janice returns for a follow-up appointment after having tests done. She has made some lifestyle changes that seem to lead to some improvements. …	[ { "sender": "System Prompt", "message": "### Information available at the beginning of the visit\n\n**Patient:** Janice Johnson, 45 years, Female\n\n**Context:** Janice returns for a follow-up appointment after having tests done. She has made some lifestyle changes that seem to lead to some improvements. She still doesn't experience any concerning symptoms but is eager to discuss the results an…	{ "Guidelines Selected as Relevant": [ "[bmj169] Urinary incontinence in women", "[bmj659] Uterine prolapse", "[ng123] Urinary incontinence and pelvic organ prolapse in women: management", "[qs77] Urinary incontinence in women: quality standard" ], "Differential Diagnosis": [ "Stress urinary incontinence (SUI)", "Overactive bladder syndrome (OAB)", "Urethral diverticulum", "Interstitial cystitis …	{ "Presenting complaint": "Follow-up after diagnosis confirmed. Reports much improvement with minimal leakage.", "Initial presentation": "Janice: \"Hi Doctor, I have been doing the pelvic muscle exercises like you recommended and I do feel a difference. I have been having less urinary leaks when I cough or sneeze etc. \u201c", "Context": "Janice follow-up appointment after receiving a diagnosis o…	[ { "sender": "System Prompt", "message": "### Information available at the beginning of the visit\n\n**Patient:** Janice Johnson, 45 years, Female\n\n**Context:** Janice follow-up appointment after receiving a diagnosis of stress urinary incontinence.\n\n**Additional information:**\n\nN/A" }, { "sender": "Patient", "message": "Hi Doctor, I have been doing the pelvic muscle exercises like you rec…	{ "Guidelines Selected as Relevant": [ "[bmj169] Urinary incontinence in women", "[bmj659] Uterine prolapse", "[ng123] Urinary incontinence and pelvic organ prolapse in women: management", "[ng210] Pelvic floor dysfunction: prevention and non-surgical management", "[qs77] Urinary incontinence in women: quality standard" ], "Differential Diagnosis": [ "Stress urinary incontinence (SUI)", "Pelvic o…
44	Evaluation	OB/GYN/Urological	Canada	Urinary incontinence	https://bestpractice.bmj.com/topics/en-gb/169	https://www.nice.org.uk/guidance/cg148	Difficult	—	✓	{ "Name": "Cecily Mitchell", "Sex": "Female", "Age": "62 years", "Ethnic background": "East Asian", "Location": "Peterborough, UK", "Lifestyle": "Active, walks daily. Drinks adequate water", "Social and personal circumstances": "Lives with husband. Three adult children live nearby", "Occupational history": "Retired makeup artist", "Travel history": "No recent travel", "Family history": "Mother ha…	{ "Presenting complaint": "Uncontrolled urinary leakage when sneezing or lifting heavy objects.", "Initial presentation": "Cecily: \"Hi, Doctor. I've been having some trouble with leaking urine. It started a few months ago but has gotten worse. I'm worried about it.\"", "Context": "Cecily presents with occasional urine leakage when sneezing or laughing, which has worsened over the past six months…	[ { "sender": "System Prompt", "message": "### Information available at the beginning of the visit\n\n**Patient:** Cecily Mitchell, 62 years, Female\n\n**Context:** Cecily presents with occasional urine leakage when sneezing or laughing, which has worsened over the past six months. She finds it embarrassing and it is affecting her daily life. She doesn't experience any concerning symptoms but fee…	{ "Guidelines Selected as Relevant": [ "[bmj169] Urinary incontinence in women", "[ng123] Urinary incontinence and pelvic organ prolapse in women: management", "[qs77] Urinary incontinence in women: quality standard" ], "Differential Diagnosis": [ "Stress urinary incontinence (SUI)", "Overactive bladder (OAB)", "Urethral diverticulum", "Interstitial cystitis (IC)", "Pelvic organ prolapse" ], "In-…	{ "Presenting complaint": "Follow-up for persistent uncontrolled urinary leakage.", "Initial presentation": "Cecily: \"Hi Doctor, I've been making some of the lifestyle changes that you suggested, but I'm still having issues with leakage.\"", "Context": "Cecily returns for a follow-up appointment after having tests done. She has made some lifestyle changes that seem to lead to some improvements. …	[ { "sender": "System Prompt", "message": "### Information available at the beginning of the visit\n\n**Patient:** Cecily Mitchell, 62 years, Female\n\n**Context:** Cecily returns for a follow-up appointment after having tests done. She has made some lifestyle changes that seem to lead to some improvements. She still doesn't experience any concerning symptoms but is eager to discuss the results a…	{ "Guidelines Selected as Relevant": [ "[bmj169] Urinary incontinence in women", "[ng123] Urinary incontinence and pelvic organ prolapse in women: management", "[qs77] Urinary incontinence in women: quality standard" ], "Differential Diagnosis": [ "Stress urinary incontinence", "Overactive bladder", "Urethral diverticulum", "Interstitial cystitis", "Neurogenic bladder" ], "In-visit Investigations…	{ "Presenting complaint": "Follow-up after diagnosis confirmed. Reports much improvement with minimal leakage.", "Initial presentation": "Cecily: \"Hi Doctor, I have been doing the pelvic muscle exercises like you recommended and I do feel a difference. I have been having less urinary leaks when I cough or sneeze etc. \u201c", "Context": "Cecily follow-up appointment after receiving a diagnosis o…	[ { "sender": "System Prompt", "message": "### Information available at the beginning of the visit\n\n**Patient:** Cecily Mitchell, 62 years, Female\n\n**Context:** Cecily follow-up appointment after receiving a diagnosis of stress urinary incontinence.\n\n**Additional information:**\n\nN/A" }, { "sender": "Patient", "message": "Hi Doctor, I have been doing the pelvic muscle exercises like you re…	{ "Guidelines Selected as Relevant": [ "[bmj169] Urinary incontinence in women", "[ng123] Urinary incontinence and pelvic organ prolapse in women: management", "[qs77] Urinary incontinence in women: quality standard" ], "Differential Diagnosis": [ "Stress urinary incontinence (SUI)", "Urethral hypermobility", "Intrinsic sphincter deficiency", "Overactive bladder (OAB) with urge incontinence", "In…
45	Evaluation	OB/GYN/Urological	Canada	Perimenopause	https://bestpractice.bmj.com/topics/en-gb/194	https://www.nice.org.uk/guidance/ng23	Easy	—	—	{ "Name": "Laura Stevens", "Sex": "Female", "Age": "46 years", "Ethnic background": "White", "Location": "Brighton, UK", "Lifestyle": "Moderately active, exercises 3-4 times a week, follows a balanced diet, occasional alcohol consumption (1-2 glasses of wine per week), non-smoker.", "Social and personal circumstances": "Married with 5 children. Lives with husband, kids and 3 dogs.", "Occupational…	{ "Presenting complaint": "Irregular menstrual cycles.", "Initial presentation": "\"Hello, my name is Laura Stevens, and I'm 46 years old. Over the past year, my menstrual cycles have become infrequent and reduced. Should I be concerned?\"", "Context": "Laura Stevens is a 46-year-old female who presents with concerns about irregular menstrual cycles for the past year. She doesn't experience any c…	[ { "sender": "System Prompt", "message": "### Information available at the beginning of the visit\n\n**Patient:** Laura Stevens, 46 years, Female\n\n**Context:** Laura Stevens is a 46-year-old female who presents with concerns about irregular menstrual cycles for the past year. She doesn't experience any concerning symptoms but feels a vague sense of unease due to the changes in her cycles.\n\n*…	{ "Guidelines Selected as Relevant": [ "[bmj194] Menopause", "[bmj355] Endometriosis", "[ng145] Thyroid disease: assessment and management", "[ng23] Menopause: diagnosis and management" ], "Differential Diagnosis": [ "Perimenopause", "Hypothyroidism", "Uterine fibroids", "Ovarian cysts", "Endometrial polyps" ], "In-visit Investigations": [], "Ordered Investigations": [ "Order blood tests: FSH (Fo…	{ "Presenting complaint": "Follow-up for persistent irregular menstrual cycles.", "Initial presentation": "\"Hello doctor, I am here for a follow-up to discuss my lab test results. I got all the blood work done that you had ordered. I am still experiencing the same symptoms as at my previous visit.\"", "Context": "Laura Stevens is a 46-year-old female presenting for a follow-up visit to discuss h…	[ { "sender": "System Prompt", "message": "### Information available at the beginning of the visit\n\n**Patient:** Laura Stevens, 46 years, Female\n\n**Context:** Laura Stevens is a 46-year-old female presenting for a follow-up visit to discuss her recent lab results. She is experiencing the same symptoms as her previous visit.\n\n**Additional information:**\n\nBlood Tests: \n\nTSH (Thyroid Stimu…	{ "Guidelines Selected as Relevant": [ "[bmj194] Menopause", "[bmj355] Endometriosis", "[ng23] Menopause: diagnosis and management", "[ng88] Heavy menstrual bleeding: assessment and management" ], "Differential Diagnosis": [ "Perimenopause", "Polycystic ovary syndrome (PCOS)", "Uterine fibroids", "Endometriosis", "Early menopause" ], "In-visit Investigations": [], "Ordered Investigations": [ "Ord…	{ "Presenting complaint": "All the symptoms decreased in intensity.", "Initial presentation": "\"Doctor, I am implementing the lifestyle changes and taking the medications that you prescribed, and they are helping. All my symptoms have significantly decreased in intensity. I have no issues with my sleep, which means a lot to me.\"", "Context": "Laura Stevens is a 46-year-old female presenting for…	[ { "sender": "System Prompt", "message": "### Information available at the beginning of the visit\n\n**Patient:** Laura Stevens, 46 years, Female\n\n**Context:** Laura Stevens is a 46-year-old female presenting for a follow-up visit after starting HRT therapy 3 months ago. She feels well and hasn't experienced any side effects from the medication.\n\n**Additional information:**\n\nN/A" }, { "sen…	{ "Guidelines Selected as Relevant": [ "[bmj194] Menopause", "[ng23] Menopause: diagnosis and management", "[qs143] Menopause: quality standard" ], "Differential Diagnosis": [ "Perimenopause", "Polycystic ovary syndrome (PCOS)", "Uterine fibroids", "Premature ovarian insufficiency (POI)", "Stress and anxiety" ], "In-visit Investigations": [], "Ordered Investigations": [ "Order bone density scan (…
46	Evaluation	OB/GYN/Urological	Canada	Perimenopause	https://bestpractice.bmj.com/topics/en-gb/194	https://www.nice.org.uk/guidance/ng23	Difficult	✓	✓	{ "Name": "Anna Frey", "Sex": "Female", "Age": "50 years", "Ethnic background": "Mixed (White and Asian)", "Location": "Liverpool, UK", "Lifestyle": "Moderately active, walks 30 minutes daily. \nBalanced diet. Occasional alcohol consumption (2-3 glasses of wine per week). Non-smoker.", "Social and personal circumstances": "Married with two adult children", "Occupational history": "Administrative …	{ "Presenting complaint": "Anxiety, difficulty with sleep, irritability, and night sweats.", "Initial presentation": "\"Hello Doctor, I've noticed increased anxiety and irritability over the past six months.\"", "Context": "Anna Frey, a 50-year-old female, presents with concerns about increased anxiety and irritability, difficulty sleeping for the last six months, and excessive night sweats.", "I…	[ { "sender": "System Prompt", "message": "### Information available at the beginning of the visit\n\n**Patient:** Anna Frey, 50 years, Female\n\n**Context:** Anna Frey, a 50-year-old female, presents with concerns about increased anxiety and irritability, difficulty sleeping for the last six months, and excessive night sweats.\n\n**Additional information:**\n\nN/A" }, { "sender": "Patient", "mes…	{ "Guidelines Selected as Relevant": [ "[bmj194] Menopause", "[cg113] Generalised anxiety disorder and panic disorder in adults: management", "[ng145] Thyroid disease: assessment and management", "[ng23] Menopause: diagnosis and management", "[qs143] Menopause: quality standard" ], "Differential Diagnosis": [ "Perimenopause", "Generalized anxiety disorder (GAD)", "Major depressive disorder (MDD)"…	{ "Presenting complaint": "Follow-up for persistent anxiety.", "Initial presentation": "\"I'm here for my follow-up visit to discuss my lab results. Doctor, all my symptoms persist. I really hope to receive some recommendations today and figure out what's going on.\"", "Context": "Anna Frey, a 50-year-old female, is here for her follow-up appointment to discuss the results of her lab tests. She r…	[ { "sender": "System Prompt", "message": "### Information available at the beginning of the visit\n\n**Patient:** Anna Frey, 50 years, Female\n\n**Context:** Anna Frey, a 50-year-old female, is here for her follow-up appointment to discuss the results of her lab tests. She reports that all her previous symptoms persist at the same level.\n\n**Additional information:**\n\nBlood Tests: \n\nTSH (Th…	{ "Guidelines Selected as Relevant": [ "[bmj194] Menopause", "[cg113] Generalised anxiety disorder and panic disorder in adults: management", "[ng23] Menopause: diagnosis and management", "[qs143] Menopause: quality standard" ], "Differential Diagnosis": [ "Perimenopause", "Generalized anxiety disorder", "Major depressive disorder", "Menopause", "Vaginal atrophy" ], "In-visit Investigations": [],…	{ "Presenting complaint": "All the symptoms decreased in intensity.", "Initial presentation": "\"Hello Doctor, I'm feeling much better since starting the hormone replacement therapy. My anxiety has decreased, and I'm sleeping much better. Almost no night sweats.\"", "Context": "Anna Frey is presenting for a follow-up visit after starting HRT therapy 3 months ago. She feels well and hasn't experie…	[ { "sender": "System Prompt", "message": "### Information available at the beginning of the visit\n\n**Patient:** Anna Frey, 50 years, Female\n\n**Context:** Anna Frey is presenting for a follow-up visit after starting HRT therapy 3 months ago. She feels well and hasn't experienced any side effects from the medication.\n\n**Additional information:**\n\nN/A" }, { "sender": "Patient", "message": "…	{ "Guidelines Selected as Relevant": [ "[bmj194] Menopause", "[ng23] Menopause: diagnosis and management", "[qs143] Menopause: quality standard" ], "Differential Diagnosis": [ "Perimenopause", "Generalized anxiety disorder", "Major depressive disorder", "Insomnia disorder", "Vulvovaginal atrophy" ], "In-visit Investigations": [], "Ordered Investigations": [ "Order blood tests: Complete Blood Coun…
47	Evaluation	OB/GYN/Urological	Canada	Ovarian cyst	https://bestpractice.bmj.com/topics/en-gb/660	https://www.nice.org.uk/guidance/ng241	Easy	—	—	{ "Name": "Emily Davis", "Sex": "Female", "Age": "22 years", "Ethnic background": "Asian", "Location": "Leeds, UK", "Lifestyle": "Moderately active, follows a healthy diet, non-smoker, non-drinker", "Social and personal circumstances": "Lives with parents, supportive family environment", "Occupational history": "College student", "Travel history": "No recent travel", "Family history": "Mother is …	{ "Presenting complaint": "Pelvic pain", "Initial presentation": "\"Hello! My name is Emily Davis, and I'm 22 years old. Over the past few months, I've been experiencing dull pelvic pain.\"", "Context": "Emily Davis, a 22-year-old female, presents with complaints of dull pelvic pain.", "Information available at the beginning of the visit (including new lab or imaging results, etc)": "N/A", "Infor…	[ { "sender": "System Prompt", "message": "### Information available at the beginning of the visit\n\n**Patient:** Emily Davis, 22 years, Female\n\n**Context:** Emily Davis, a 22-year-old female, presents with complaints of dull pelvic pain.\n\n**Additional information:**\n\nN/A" }, { "sender": "Patient", "message": "Hello! My name is Emily Davis, and I'm 22 years old. Over the past few months, I…	{ "Guidelines Selected as Relevant": [ "[bmj195] Pelvic inflammatory disease", "[bmj355] Endometriosis", "[bmj660] Ovarian cysts", "[ng73] Endometriosis: diagnosis and management" ], "Differential Diagnosis": [ "Endometriosis", "Ovarian cysts", "Pelvic inflammatory disease (PID)", "Adenomyosis", "Uterine fibroids" ], "In-visit Investigations": [], "Ordered Investigations": [ "Order a transvaginal…	{ "Presenting complaint": "Pelvic pain, bloating, and changes in menstrual cycles", "Initial presentation": "\"Hello! I'm Emily Davis. I completed the ultrasound as you recommended, and I would like to discuss the test results and understand what my treatment options are.\"", "Context": "Emily is here for her follow-up after completing the diagnostic test. She is still experiencing pelvic pain in…	[ { "sender": "System Prompt", "message": "### Information available at the beginning of the visit\n\n**Patient:** Emily Davis, 22 years, Female\n\n**Context:** Emily is here for her follow-up after completing the diagnostic test. She is still experiencing pelvic pain in her right side.\n\n**Additional information:**\n\n1.) Transvaginal Ultrasound: \n\nUterus: Normal in size and contour with homo…	{ "Guidelines Selected as Relevant": [ "[bmj355] Endometriosis", "[bmj660] Ovarian cysts" ], "Differential Diagnosis": [ "Functional ovarian cyst", "Endometriosis", "Pelvic inflammatory disease (PID)", "Adenomyosis" ], "In-visit Investigations": [], "Ordered Investigations": [ "Order a follow-up transvaginal ultrasound in three months to assess the size and characteristics of the right ovarian cy…	{ "Presenting complaint": "Follow up. No complaints", "Initial presentation": "\"I had an ultrasound done as you recommended, and I'm here to review the results.\"", "Context": "Emily has completed her follow-up ultrasound and is presenting for evaluation of the results, 6 months since her last visit, due to pelvic dull pain and changes in menstruation.", "Information available at the beginning o…	[ { "sender": "System Prompt", "message": "### Information available at the beginning of the visit\n\n**Patient:** Emily Davis, 22 years, Female\n\n**Context:** Emily has completed her follow-up ultrasound and is presenting for evaluation of the results, 6 months since her last visit, due to pelvic dull pain and changes in menstruation.\n\n**Additional information:**\n\nTransvaginal Ultrasound Re…	{ "Guidelines Selected as Relevant": [ "[bmj355] Endometriosis", "[bmj660] Ovarian cysts" ], "Differential Diagnosis": [ "Functional ovarian cyst", "Endometriosis", "Pelvic inflammatory disease", "Polycystic ovary syndrome (PCOS)", "Irritable bowel syndrome (IBS)" ], "In-visit Investigations": [], "Ordered Investigations": [], "Recommendations or Actions": [ "Review the final ultrasound report wi…
48	Evaluation	OB/GYN/Urological	Canada	Ovarian cyst	https://bestpractice.bmj.com/topics/en-gb/660	https://www.nice.org.uk/guidance/ng241	Difficult	✓	—	{ "Name": "Alessandra Oconnor", "Sex": "Female", "Age": "19 years", "Ethnic background": "Latino", "Location": "Sheffield, UK", "Lifestyle": "Regular exercise, healthy diet, non-smoker, non-drinker.", "Social and personal circumstances": "Single. Lives in a college dormitory, supportive family", "Occupational history": "College student", "Travel history": "Traveled to the USA last summer.", "Fami…	{ "Presenting complaint": "Pelvic pain", "Initial presentation": "\"Hello! My name is Alessandra Oconnor, and I'm 19 years old. Recently, I've been experiencing dull pelvic pain.\u201d", "Context": "Alessandra Oconnor, a 19-year-old female, presents with complaints of pelvic pain.", "Information available at the beginning of the visit (including new lab or imaging results, etc)": "N/A", "Informat…	[ { "sender": "System Prompt", "message": "### Information available at the beginning of the visit\n\n**Patient:** Alessandra Oconnor, 19 years, Female\n\n**Context:** Alessandra Oconnor, a 19-year-old female, presents with complaints of pelvic pain.\n\n**Additional information:**\n\nN/A" }, { "sender": "Patient", "message": "Hi! My name is Alessandra Oconnor, and I'm 19 years old. Recently, I've…	{ "Guidelines Selected as Relevant": [ "[bmj141] Polycystic ovary syndrome", "[bmj355] Endometriosis", "[bmj660] Ovarian cysts", "[ng73] Endometriosis: diagnosis and management", "[qs172] Endometriosis: quality standard" ], "Differential Diagnosis": [ "Endometriosis", "Ovarian cysts", "Adenomyosis", "Pelvic inflammatory disease (PID)", "Sexually transmitted infections (STIs)" ], "In-visit Investi…	{ "Presenting complaint": "Follow up for pelvic pain", "Initial presentation": "\"Hello, Doctor. I'm here to discuss the results of my recent test. \"", "Context": "Alessandra Oconnor, a 19-year-old female, presents for follow-up after initial consultation and diagnostic test for pelvic pain.", "Information available at the beginning of the visit (including new lab or imaging results, etc)": "1.)…	[ { "sender": "System Prompt", "message": "### Information available at the beginning of the visit\n\n**Patient:** Alessandra Oconnor, 19 years, Female\n\n**Context:** Alessandra Oconnor, a 19-year-old female, presents for follow-up after initial consultation and diagnostic test for pelvic pain.\n\n**Additional information:**\n\n1.) Transvaginal Ultrasound \n\nFindings: \n\nUterus: \n\nSize: Norm…	{ "Guidelines Selected as Relevant": [ "[bmj141] Polycystic ovary syndrome", "[bmj194] Menopause", "[bmj355] Endometriosis", "[bmj660] Ovarian cysts", "[ng73] Endometriosis: diagnosis and management" ], "Differential Diagnosis": [ "Functional ovarian cyst", "Endometriosis", "Adenomyosis", "Ovarian torsion", "Pelvic inflammatory disease (PID)" ], "In-visit Investigations": [], "Ordered Investigati…	{ "Presenting complaint": "Follow up visit for pelvic pain", "Initial presentation": "\"I'm here to review my follow-up ultrasound results. \"", "Context": "Alessandra Oconnor, a 19-year-old female, presents for follow-up 6 months after initial consultation about pelvic pain.", "Information available at the beginning of the visit (including new lab or imaging results, etc)": "1.) Transvaginal Ult…	[ { "sender": "System Prompt", "message": "### Information available at the beginning of the visit\n\n**Patient:** Alessandra Oconnor, 19 years, Female\n\n**Context:** Alessandra Oconnor, a 19-year-old female, presents for follow-up 6 months after initial consultation about pelvic pain.\n\n**Additional information:**\n\n1.) Transvaginal Ultrasound \n\nUterus: \n\nSize: Normal \n\nShape: Normal co…	{ "Guidelines Selected as Relevant": [ "[bmj141] Polycystic ovary syndrome", "[bmj194] Menopause", "[bmj355] Endometriosis", "[bmj660] Ovarian cysts" ], "Differential Diagnosis": [ "Functional ovarian cyst", "Endometriosis", "Pelvic inflammatory disease (PID)", "Ovarian torsion", "Adenomyosis" ], "In-visit Investigations": [], "Ordered Investigations": [], "Recommendations or Actions": [ "Correct…
49	Evaluation	OB/GYN/Urological	Canada	Acute prostatitis	https://bestpractice.bmj.com/topics/en-gb/172	https://www.nice.org.uk/guidance/ng110	Easy	—	—	{ "Name": "Paul O'Ryan", "Sex": "Male", "Age": "40 years", "Ethnic background": "Irish", "Location": "London, UK", "Lifestyle": "Active lifestyle. No tobacco use. Occasional alcohol use (5 times a month).", "Social and personal circumstances": "Single", "Occupational history": "Financial Analyst", "Travel history": "Portugal 5 months ago", "Family history": "Father has emphysema, and mother has a…	{ "Presenting complaint": "Dysuria and rectal pain", "Initial presentation": "\u201cHi, I'm Paul O'Ryan. I'm 40 years old, and recently I've been experiencing a lot of discomfort while urinating. I conducted a home dipstick test for urinary infections, and it was positive.\u201d", "Context": "Paul O'Ryan, a 40-year-old male, reports experiencing painful urination and increased urinary frequency f…	[ { "sender": "System Prompt", "message": "### Information available at the beginning of the visit\n\n**Patient:** Paul O'Ryan, 40 years, Male\n\n**Context:** Paul O'Ryan, a 40-year-old male, reports experiencing painful urination and increased urinary frequency for the last 6 days. He also mentions the recent appearance of new rectal pain.\n\n**Additional information:**\n\nIn person visit to Nur…	{ "Guidelines Selected as Relevant": [ "[bmj172] Acute prostatitis", "[ng110] Prostatitis (acute): antimicrobial prescribing", "[ng131] Prostate cancer: diagnosis and management" ], "Differential Diagnosis": [ "Prostatitis", "Pelvic floor dysfunction", "Proctalgia fugax", "Urinary tract infection (UTI)", "Chronic pelvic pain syndrome (CPPS)" ], "In-visit Investigations": [], "Ordered Investigatio…	{ "Presenting complaint": "Improved symptoms of dysuria and urinary frequency; mild rectal pain", "Initial presentation": "\"I've been on the antibiotics you prescribed, and I've noticed some improvement in my symptoms.\u201d", "Context": "Paul O'Ryan, a 40-year-old male, is returning for a follow-up after starting antibiotic treatment five days ago and completing the diagnostic tests prescribed …	[ { "sender": "System Prompt", "message": "### Information available at the beginning of the visit\n\n**Patient:** Paul O'Ryan, 40 years, Male\n\n**Context:** Paul O'Ryan, a 40-year-old male, is returning for a follow-up after starting antibiotic treatment five days ago and completing the diagnostic tests prescribed during the initial visit.\n\n**Additional information:**\n\n1.) Urine Microscopy …	{ "Guidelines Selected as Relevant": [ "[bmj172] Acute prostatitis", "[ng110] Prostatitis (acute): antimicrobial prescribing", "[ng131] Prostate cancer: diagnosis and management" ], "Differential Diagnosis": [ "Bacterial prostatitis", "Chronic prostatitis", "Pelvic floor dysfunction", "Prostate cancer", "Urethral stricture" ], "In-visit Investigations": [], "Ordered Investigations": [ "Review PSA…	{ "Presenting complaint": "Returning for follow-up. No complaints", "Initial presentation": "\"I've finished the antibiotic course and feel like my symptoms are completely gone. I'm just here to make sure everything is still okay.\"", "Context": "Paul O'Ryan, a 40-year-old male, returns for a follow-up visit after completing the prescribed course of antibiotics.", "Information available at the be…	[ { "sender": "System Prompt", "message": "### Information available at the beginning of the visit\n\n**Patient:** Paul O'Ryan, 40 years, Male\n\n**Context:** Paul O'Ryan, a 40-year-old male, returns for a follow-up visit after completing the prescribed course of antibiotics.\n\n**Additional information:**\n\nN/A" }, { "sender": "Patient", "message": "Hello doctor, how are you? I've finished the …	{ "Guidelines Selected as Relevant": [ "[bmj172] Acute prostatitis", "[bmj254] Prostate cancer", "[ng110] Prostatitis (acute): antimicrobial prescribing", "[ng131] Prostate cancer: diagnosis and management" ], "Differential Diagnosis": [ "Bacterial prostatitis" ], "In-visit Investigations": [], "Ordered Investigations": [], "Recommendations or Actions": [ "Review the PSA and ultrasound results wi…
50	Evaluation	OB/GYN/Urological	Canada	Acute prostatitis	https://bestpractice.bmj.com/topics/en-gb/172	https://www.nice.org.uk/guidance/ng110	Difficult	—	✓	{ "Name": "Kevin Spacer", "Sex": "Male", "Age": "47 years", "Ethnic background": "British", "Location": "Nottingham, UK", "Lifestyle": "Moderately active lifestyle. No tobacco, alcohol, or illicit drug use. Swim 4 times a week. Balanced diet.", "Social and personal circumstances": "Married; no children", "Occupational history": "Bank teller", "Travel history": "None", "Family history": "Both pare…	{ "Presenting complaint": "Dysuria and pelvic pain", "Initial presentation": "\"I'm Kevin Spacer, and I've been feeling an intense burning sensation when I urinate, and I need to go to the bathroom more often than usual.\"", "Context": "Kevin Spacer, a 47-year-old male, reports painful urination and dull pelvic pain, which started six days ago.", "Information available at the beginning of the vis…	[ { "sender": "System Prompt", "message": "### Information available at the beginning of the visit\n\n**Patient:** Kevin Spacer, 47 years, Male\n\n**Context:** Kevin Spacer, a 47-year-old male, reports painful urination and dull pelvic pain, which started six days ago.\n\n**Additional information:**\n\nN/A" }, { "sender": "Patient", "message": "Hello doc, I've been experiencing a burning sensatio…	{ "Guidelines Selected as Relevant": [ "[bmj172] Acute prostatitis", "[bmj3000120] Urinary tract infections in women", "[bmj76] Urinary tract infections in men", "[ng110] Prostatitis (acute): antimicrobial prescribing" ], "Differential Diagnosis": [ "Prostatitis", "Urinary tract infection (UTI)", "Urethritis", "Bladder infection", "Interstitial cystitis" ], "In-visit Investigations": [], "Ordered…	{ "Presenting complaint": "Fever, pelvic pain", "Initial presentation": "\u201cDoctor, since the last visit, my temperature has increased, and I've started experiencing chills. The rectal pain has also become more intense. You mentioned last visit that I should come in earlier if symptoms didn't improve, so that's why I'm here.\u201d", "Context": "Kevin is returning for a follow-up after taking a…	[ { "sender": "System Prompt", "message": "### Information available at the beginning of the visit\n\n**Patient:** Kevin Spacer, 47 years, Male\n\n**Context:** Kevin is returning for a follow-up after taking antibiotics for 2 days. He underwent a physical examination at the nursing clinic and completed his diagnostic tests. He presents with an increased temperature and intensity of rectal pain.\n…	{ "Guidelines Selected as Relevant": [ "[bmj172] Acute prostatitis", "[bmj3000120] Urinary tract infections in women", "[bmj76] Urinary tract infections in men", "[ng110] Prostatitis (acute): antimicrobial prescribing" ], "Differential Diagnosis": [ "Prostate abscess", "Acute bacterial prostatitis", "Chronic prostatitis", "Urinary tract infection (UTI)", "Epididymitis" ], "In-visit Investigations…	{ "Presenting complaint": "Recovery status post-treatment for prostatic abscess", "Initial presentation": "\"I've just been discharged from the hospital three days ago after treatment for a prostatic abscess. I'm here for a follow-up to see how I'm recovering.\"", "Context": "Kevin Spacer, a 47 -year-old male, returns for a follow-up after hospital discharge where he received treatment for acute …	[ { "sender": "System Prompt", "message": "### Information available at the beginning of the visit\n\n**Patient:** Kevin Spacer, 47 years, Male\n\n**Context:** Kevin Spacer, a 47 -year-old male, returns for a follow-up after hospital discharge where he received treatment for acute prostatitis complicated by a prostatic abscess.\n\n**Additional information:**\n\nUrine Culture Results \n\nReport: \…	{ "Guidelines Selected as Relevant": [ "[bmj172] Acute prostatitis", "[bmj3000089] Diverticular disease", "[ng110] Prostatitis (acute): antimicrobial prescribing" ], "Differential Diagnosis": [ "Acute prostatitis with prostatic abscess" ], "In-visit Investigations": [], "Ordered Investigations": [ "Prostate ultrasound: To assess the resolution of the prostatic abscess and ensure complete drainage…
51	Evaluation	OB/GYN/Urological	India	UTI	https://bestpractice.bmj.com/topics/en-gb/3000120	https://www.nice.org.uk/guidance/ng109	Easy	—	—	{ "Name": "Raveena Kumar", "Sex": "Female", "Age": "32 years", "Ethnic background": "Asian Indian", "Location": "Birmingham UK", "Lifestyle": "You do not drink alcohol nor smoke. You generally don\u2019t feel thirsty and hardly drink 2-3 glasses of water in a day.", "Social and personal circumstances": "You live with your husband and child and son in 3 bedded apartment. you are independent in you…	{ "Presenting complaint": "Painful urination", "Initial presentation": "You have pain while passing urine since 1 week", "Context": "New patient in primary care. Information in clinic booking sheet.", "Information available at the beginning of the visit (including new lab or imaging results, etc)": "Patient is experiencing pain while passing urine for past 1 week", "Information to be shared to th…	[ { "sender": "System Prompt", "message": "### Information available at the beginning of the visit\n\n**Patient:** Raveena Kumar, 32 years, Female\n\n**Context:** New patient in primary care. Information in clinic booking sheet.\n\n**Additional information:**\n\nPatient is experiencing pain while passing urine for past 1 week" }, { "sender": "Patient", "message": "Hello doctor I have been experie…	{ "Guidelines Selected as Relevant": [ "[bmj3000120] Urinary tract infections in women", "[ng109] Urinary tract infection (lower): antimicrobial prescribing", "[ng224] Urinary tract infection in under 16s: diagnosis and management" ], "Differential Diagnosis": [ "Urinary tract infection (UTI)", "Interstitial cystitis", "Vulvovaginitis", "Urethritis" ], "In-visit Investigations": [ "Patient educat…	{ "Presenting complaint": "Painful urination", "Initial presentation": "You have come back for follow- up after 48 hours but the urinary symptoms have not abated.", "Context": "First Follow-up visit", "Information available at the beginning of the visit (including new lab or imaging results, etc)": "The patient has been taking plenty of oral fluids and painkillers for 48 hours now but her urinary…	[ { "sender": "System Prompt", "message": "### Information available at the beginning of the visit\n\n**Patient:** Raveena Kumar, 32 years, Female\n\n**Context:** First Follow-up visit\n\n**Additional information:**\n\nThe patient has been taking plenty of oral fluids and painkillers for 48 hours now but her urinary symptoms have not abated." }, { "sender": "Patient", "message": "Hello doctor we …	{ "Guidelines Selected as Relevant": [ "[bmj3000111] Acute pyelonephritis", "[bmj3000120] Urinary tract infections in women", "[ng109] Urinary tract infection (lower): antimicrobial prescribing", "[ng224] Urinary tract infection in under 16s: diagnosis and management" ], "Differential Diagnosis": [ "Urinary tract infection (UTI)", "Chlamydia", "Gonorrhea", "Interstitial cystitis (IC)" ], "In-visi…	{ "Presenting complaint": "Painful urination.", "Initial presentation": "You have taking plenty of oral fluids and painkillers and antibiotic Nitrofurantoin for 48 hours now but your urinary symptoms have not abated.", "Context": "Second Follow-up visit", "Information available at the beginning of the visit (including new lab or imaging results, etc)": "The patient has been taking plenty of oral …	[ { "sender": "System Prompt", "message": "### Information available at the beginning of the visit\n\n**Patient:** Raveena Kumar, 32 years, Female\n\n**Context:** Second Follow-up visit\n\n**Additional information:**\n\nThe patient has been taking plenty of oral fluids and painkillers and antibiotic Nitrofurantoin for 48 hours now but her urinary symptoms have not abated. her urine culture report…	{ "Guidelines Selected as Relevant": [ "[bmj3000120] Urinary tract infections in women", "[ng109] Urinary tract infection (lower): antimicrobial prescribing", "[ng224] Urinary tract infection in under 16s: diagnosis and management" ], "Differential Diagnosis": [ "Urinary tract infection (UTI) with potential antibiotic resistance", "Interstitial cystitis", "Urethral syndrome", "Sexually transmitte…
52	Evaluation	OB/GYN/Urological	India	UTI	https://bestpractice.bmj.com/topics/en-gb/3000120	https://www.nice.org.uk/guidance/ng109	Difficult	—	✓	{ "Name": "Mr Suhas Kumar", "Sex": "Male", "Age": "45 years", "Ethnic background": "Asian - Indian", "Location": "Manchester, UK", "Lifestyle": "You do not drink alcohol nor smoke.", "Social and personal circumstances": "You live with your wife and daughter in a three-bedroom house. You are independent in ADLs (Activities of daily living).", "Occupational history": "You\u2019re a businessman.", "…	{ "Presenting complaint": "Painful urination.", "Initial presentation": "You have pain while passing urine since 1 week", "Context": "New patient in primary care. Information in clinic booking sheet.", "Information available at the beginning of the visit (including new lab or imaging results, etc)": "Patient is experiencing pain while passing urine for past 1 week.", "Information to be shared to …	[ { "sender": "System Prompt", "message": "### Information available at the beginning of the visit\n\n**Patient:** Mr Suhas Kumar, 45 years, Male\n\n**Context:** New patient in primary care. Information in clinic booking sheet.\n\n**Additional information:**\n\nPatient is experiencing pain while passing urine for past 1 week." }, { "sender": "Patient", "message": "Hi doctor. I have pain while pas…	{ "Guidelines Selected as Relevant": [ "[bmj172] Acute prostatitis", "[bmj24] Type 2 diabetes in adults", "[bmj3000120] Urinary tract infections in women", "[ng110] Prostatitis (acute): antimicrobial prescribing", "[ng224] Urinary tract infection in under 16s: diagnosis and management", "[ng28] Type 2 diabetes in adults: management" ], "Differential Diagnosis": [ "Urinary tract infection (UTI)", …	{ "Presenting complaint": "The patient has been taking plenty of oral fluids and painkillers and tablet Trimethoprim 200mg BD x 2 days for 48 hours now but his urinary symptoms have not abated.", "Initial presentation": "You have taking plenty of oral fluids and painkillers and Tablet Trimethoprim 200mg BD now for 48 hours now but the urinary symptoms have not abated.", "Context": "First Follow-u…	[ { "sender": "System Prompt", "message": "### Information available at the beginning of the visit\n\n**Patient:** Mr Suhas Kumar, 45 years, Male\n\n**Context:** First Follow-up visit\n\n**Additional information:**\n\nThe patient has been taking plenty of oral fluids and painkillers and tablet Trimethoprim 200mg BD x 2 days now for 48 hours now but his urinary symptoms have not abated. He has wit…	{ "Guidelines Selected as Relevant": [ "[bmj172] Acute prostatitis", "[bmj3000120] Urinary tract infections in women", "[ng109] Urinary tract infection (lower): antimicrobial prescribing", "[ng110] Prostatitis (acute): antimicrobial prescribing", "[ng118] Renal and ureteric stones: assessment and management", "[ng131] Prostate cancer: diagnosis and management" ], "Differential Diagnosis": [ "Urin…	{ "Presenting complaint": "Pain in the flanks and fever since 2 days with burning urination.", "Initial presentation": "You are having pain in the flanks and fever since 2 days. And have developed burning sensation while peeing since 2 days.", "Context": "Second Follow-up visit", "Information available at the beginning of the visit (including new lab or imaging results, etc)": "The patient had be…	[ { "sender": "System Prompt", "message": "### Information available at the beginning of the visit\n\n**Patient:** Mr Suhas Kumar, 45 years, Male\n\n**Context:** Second Follow-up visit\n\n**Additional information:**\n\nThe patient had been taking plenty of oral fluids and painkillers and had taken antibiotic Fosfomycin and his urinary symptoms had abated. He is on injection insulin for his diabet…	{ "Guidelines Selected as Relevant": [ "[bmj3000111] Acute pyelonephritis", "[bmj3000120] Urinary tract infections in women", "[ng109] Urinary tract infection (lower): antimicrobial prescribing", "[ng111] Pyelonephritis (acute): antimicrobial prescribing", "[ng118] Renal and ureteric stones: assessment and management" ], "Differential Diagnosis": [ "Pyelonephritis (kidney infection)", "Antibiotic…
53	Evaluation	OB/GYN/Urological	India	Osteoporosis in women	https://bestpractice.bmj.com/topics/en-gb/85	https://www.nice.org.uk/guidance/qs149	Easy	—	—	{ "Name": "Reese Smith", "Sex": "Female", "Age": "56 years", "Ethnic background": "British", "Location": "Liverpool, UK", "Lifestyle": "You do not drink alcohol nor smoke. You do not exercise & somewhat live a sedentary life.", "Social and personal circumstances": "You are a widow for the past 6 years and live with your daughter son in-law and grandson in 4 bedded apartment. You are independent i…	{ "Presenting complaint": "Backache and bone pains", "Initial presentation": "You have diffuse bone pain for past 1 year.", "Context": "New patient in primary care. Information in clinic booking sheet.", "Information available at the beginning of the visit (including new lab or imaging results, etc)": "Patient is experiencing diffuse bone pain.", "Information to be shared to the doctor if the pat…	[ { "sender": "System Prompt", "message": "### Information available at the beginning of the visit\n\n**Patient:** Reese Smith, 56 years, Female\n\n**Context:** New patient in primary care. Information in clinic booking sheet.\n\n**Additional information:**\n\nPatient is experiencing diffuse bone pain." }, { "sender": "Patient", "message": "Hi, my name is Reese." }, { "sender": "Doctor", "message…	{ "Guidelines Selected as Relevant": [ "[bmj517] Osteomalacia", "[bmj85] Osteoporosis", "[ng35] Myeloma: diagnosis and management", "[qs149] Osteoporosis: quality standard" ], "Differential Diagnosis": [ "Osteoporosis", "Osteomalacia", "Rheumatoid arthritis", "Fibromyalgia", "Multiple myeloma" ], "In-visit Investigations": [], "Ordered Investigations": [ "Bone Mineral Density (BMD) scan (DXA scan…	{ "Presenting complaint": "Bone pains", "Initial presentation": "You have come back for follow-up after 1 week with the advised test reports and have started taking calcium tablet and Premarin (hormone ) replacement drug regularly.", "Context": "First Follow-up visit", "Information available at the beginning of the visit (including new lab or imaging results, etc)": "The patient has started Tab C…	[ { "sender": "System Prompt", "message": "### Information available at the beginning of the visit\n\n**Patient:** Reese Smith, 56 years, Female\n\n**Context:** First Follow-up visit\n\n**Additional information:**\n\nThe patient has started Tab Calcium 500 BD along with Tab Premarin 0.625mg since 1 week FRAX assessment shows patient has high risk for fractures. Her blood investigations show low s…	{ "Guidelines Selected as Relevant": [ "[bmj517] Osteomalacia", "[bmj85] Osteoporosis", "[cg146] Osteoporosis: assessing the risk of fragility fracture", "[ng132] Hyperparathyroidism (primary): diagnosis, assessment and initial management", "[qs149] Osteoporosis: quality standard" ], "Differential Diagnosis": [ "Osteoporosis", "Osteomalacia", "Paget's disease of bone", "Fibromyalgia", "Multiple m…	{ "Presenting complaint": "Bone pains", "Initial presentation": "You have been told that your DEXA scan is concerning and you would like to know about it.", "Context": "Second Follow-up", "Information available at the beginning of the visit (including new lab or imaging results, etc)": "Patient has come for follow up with the DEXA scan report suggesting T score < -2.5", "Information to be shared …	[ { "sender": "System Prompt", "message": "### Information available at the beginning of the visit\n\n**Patient:** Reese Smith, 56 years, Female\n\n**Context:** Second Follow-up\n\n**Additional information:**\n\nPatient has come for follow up with the DEXA scan report suggesting T score < -2.5" }, { "sender": "Patient", "message": "Hi, I am Reese, I have come for follow up as per our last discuss…	{ "Guidelines Selected as Relevant": [ "[bmj517] Osteomalacia", "[bmj694] Chronic pain syndromes", "[bmj85] Osteoporosis", "[cg146] Osteoporosis: assessing the risk of fragility fracture", "[ng132] Hyperparathyroidism (primary): diagnosis, assessment and initial management", "[ng35] Myeloma: diagnosis and management" ], "Differential Diagnosis": [ "Osteoporosis", "Osteomalacia", "Paget's disease …
54	Evaluation	OB/GYN/Urological	India	Osteoporosis in women	https://bestpractice.bmj.com/topics/en-gb/85	https://www.nice.org.uk/guidance/qs149	Difficult	—	✓	{ "Name": "Shireen Taj", "Sex": "Female", "Age": "65 years", "Ethnic background": "Asian Pakistani", "Location": "Plymouth UK", "Lifestyle": "You do not drink alcohol nor smoke. You somewhat live a sedentary life and diet too is vitamin poor.", "Social and personal circumstances": "You are a widow for the past 8 years and live with your younger son in 4 bedded apartment. You were independent in y…	{ "Presenting complaint": "Backache", "Initial presentation": "You have worsening backache since past 3 months.", "Context": "New patient in primary care. Information in clinic booking sheet.", "Information available at the beginning of the visit (including new lab or imaging results, etc)": "Patient had been experiencing worsening backache for past 3 months. Recently she got a DEXA scan which su…	[ { "sender": "System Prompt", "message": "### Information available at the beginning of the visit\n\n**Patient:** Shireen Taj, 65 years, Female\n\n**Context:** New patient in primary care. Information in clinic booking sheet.\n\n**Additional information:**\n\nPatient had been experiencing worsening backache for past 3 months. Recently she got a DEXA scan which suggested osteoporosis." }, { "send…	{ "Guidelines Selected as Relevant": [ "[bmj189] Assessment of back pain", "[bmj366] Axial spondyloarthritis", "[bmj517] Osteomalacia", "[bmj85] Osteoporosis", "[cg146] Osteoporosis: assessing the risk of fragility fracture", "[ng38] Fractures (non-complex): assessment and management", "[ng59] Low back pain and sciatica in over 16s: assessment and management", "[ng65] Spondyloarthritis in over 16…	{ "Presenting complaint": "Backache", "Initial presentation": "You have come back for follow-up after 1 week with the advised test reports and have started taking calcium tablet and Tab Bisphosphonate drug regularly.", "Context": "First Follow-up visit", "Information available at the beginning of the visit (including new lab or imaging results, etc)": "The patient has been taking Tab Calcium 500 …	[ { "sender": "System Prompt", "message": "### Information available at the beginning of the visit\n\n**Patient:** Shireen Taj, 65 years, Female\n\n**Context:** First Follow-up visit\n\n**Additional information:**\n\nThe patient has been taking Tab Calcium 500 TDS along with Tab Alendronate 10 mg OD since 1 week. Her Xray Spine is normal. Her blood investigations show low serum calcium and vitami…	{ "Guidelines Selected as Relevant": [ "[bmj189] Assessment of back pain", "[bmj517] Osteomalacia", "[bmj694] Chronic pain syndromes", "[bmj778] Musculoskeletal lower back pain", "[ng226] Osteoarthritis in over 16s: diagnosis and management", "[ng59] Low back pain and sciatica in over 16s: assessment and management", "[qs149] Osteoporosis: quality standard" ], "Differential Diagnosis": [ "Osteoma…	{ "Presenting complaint": "Jaw pain", "Initial presentation": "You have been taking tab ALENDRONATE 10 mg daily on a regular basis and have felt improvement in your backache. But for past 2 days you lower jaw hurts and you are not able to eat your meals.", "Context": "Second Follow-up", "Information available at the beginning of the visit (including new lab or imaging results, etc)": "The patient…	[ { "sender": "System Prompt", "message": "### Information available at the beginning of the visit\n\n**Patient:** Shireen Taj, 65 years, Female\n\n**Context:** Second Follow-up\n\n**Additional information:**\n\nThe patient has come for follow up after 3 months of taking tab Alendronate. She has developed jaw pain for past 2 days." }, { "sender": "Patient", "message": "Hey doc, we last spoke 3 mo…	{ "Guidelines Selected as Relevant": [ "[bmj517] Osteomalacia", "[bmj694] Chronic pain syndromes", "[bmj85] Osteoporosis", "[cg146] Osteoporosis: assessing the risk of fragility fracture", "[qs149] Osteoporosis: quality standard" ], "Differential Diagnosis": [ "Bisphosphonate-associated jaw osteonecrosis (BRONJ)", "Osteomalacia", "Vertebral compression fracture", "Fibromyalgia", "Other fractures …
55	Evaluation	OB/GYN/Urological	India	Endometriosis	https://bestpractice.bmj.com/topics/en-gb/355	https://www.nice.org.uk/guidance/ng73	Easy	—	—	{ "Name": "Rosella D Souza", "Sex": "Female", "Age": "30 years", "Ethnic background": "British Indian", "Location": "Preston, UK", "Lifestyle": "You do not drink alcohol but smoke 1 cigarette a day.", "Social and personal circumstances": "Social & Personal circumstances: You live with your husband in 3 bedded apartment. You are independent in your ADLs (activities of daily life).", "Occupational …	{ "Presenting complaint": "Pain during periods.", "Initial presentation": "You have worsening menstrual pain.", "Context": "New patient in primary care. Information in clinic booking sheet.", "Information available at the beginning of the visit (including new lab or imaging results, etc)": "Patient has painful menstruation.", "Information to be shared to the doctor if the patient is explicitly as…	[ { "sender": "System Prompt", "message": "### Information available at the beginning of the visit\n\n**Patient:** Rosella D Souza, 30 years, Female\n\n**Context:** New patient in primary care. Information in clinic booking sheet.\n\n**Additional information:**\n\nPatient has painful menstruation." }, { "sender": "Patient", "message": "hi doctor, i am rosella" }, { "sender": "Doctor", "message": …	{ "Guidelines Selected as Relevant": [ "[bmj3000120] Urinary tract infections in women", "[bmj355] Endometriosis", "[bmj660] Ovarian cysts", "[ng73] Endometriosis: diagnosis and management", "[ng88] Heavy menstrual bleeding: assessment and management", "[qs172] Endometriosis: quality standard" ], "Differential Diagnosis": [ "Endometriosis", "Adenomyosis", "Pelvic inflammatory disease", "Ovarian c…	{ "Presenting complaint": "Dysmenorrhea", "Initial presentation": "You have come back for follow-up after 1 month of taking painkillers but your symptoms still remain. You are expecting your periods in the next 4-5 days and you have started experiencing worsening tummy pain since last 2 days.", "Context": "First Follow-up visit", "Information available at the beginning of the visit (including new…	[ { "sender": "System Prompt", "message": "### Information available at the beginning of the visit\n\n**Patient:** Rosella D Souza, 30 years, Female\n\n**Context:** First Follow-up visit\n\n**Additional information:**\n\nThe patient has been taking Tab Ibuprofen 400 BD along with Tab Paracetamol 500 mg for past 1 month for her pain but it has not been of much help. The ultrasound advised in the l…	{ "Guidelines Selected as Relevant": [ "[bmj355] Endometriosis", "[bmj660] Ovarian cysts", "[ng73] Endometriosis: diagnosis and management", "[qs172] Endometriosis: quality standard" ], "Differential Diagnosis": [ "Endometriosis", "Adenomyosis", "Irritable bowel syndrome", "Urinary tract infection", "Ovarian cysts" ], "In-visit Investigations": [], "Ordered Investigations": [], "Recommendations o…	{ "Presenting complaint": "Weight gain and Headache", "Initial presentation": "You have been taking birth control pills for the past 3 months. Even though your pain has abated but the pills have caused you weight gain and recently you also had occasional headaches. You do not want to use the pills now and want an alternative treatment.", "Context": "Second Follow-up visit", "Information available…	[ { "sender": "System Prompt", "message": "### Information available at the beginning of the visit\n\n**Patient:** Rosella D Souza, 30 years, Female\n\n**Context:** Second Follow-up visit\n\n**Additional information:**\n\nYou have been taking birth control pills but you have gained around 6 kgs weight in the past 2 months." }, { "sender": "Patient", "message": "hi doctor, this is rosella, we spok…	{ "Guidelines Selected as Relevant": [ "[bmj122] Irritable bowel syndrome", "[bmj355] Endometriosis", "[ng73] Endometriosis: diagnosis and management", "[qs172] Endometriosis: quality standard" ], "Differential Diagnosis": [ "Endometriosis", "Adenomyosis", "Ovarian cysts", "Pelvic inflammatory disease (less likely due to normal ultrasound)", "Irritable bowel syndrome (partially overlapping sympto…
56	Evaluation	OB/GYN/Urological	India	Endometriosis	https://bestpractice.bmj.com/topics/en-gb/355	https://www.nice.org.uk/guidance/ng73	Difficult	—	✓	{ "Name": "Sharon Rose", "Sex": "Female", "Age": "30 years", "Ethnic background": "Indian Asian", "Location": "Derby, UK", "Lifestyle": "You do not drink alcohol nor smoke.", "Social and personal circumstances": "You live with your mother in 3 bedded apartment. You are independent in your ADLs (activities of daily life).", "Occupational history": "You\u2019re a school teacher.", "Travel history":…	{ "Presenting complaint": "Pain during menstruation.", "Initial presentation": "You have worsening menstrual pain.", "Context": "New patient in primary care. Information in clinic booking sheet.", "Information available at the beginning of the visit (including new lab or imaging results, etc)": "Patient has painful menstruation.", "Information to be shared to the doctor if the patient is explicit…	[ { "sender": "System Prompt", "message": "### Information available at the beginning of the visit\n\n**Patient:** Sharon Rose, 30 years, Female\n\n**Context:** New patient in primary care. Information in clinic booking sheet.\n\n**Additional information:**\n\nPatient has painful menstruation." }, { "sender": "Patient", "message": "Hello doctor" }, { "sender": "Doctor", "message": "Hi Sharon, I u…	{ "Guidelines Selected as Relevant": [ "[bmj355] Endometriosis", "[ng73] Endometriosis: diagnosis and management" ], "Differential Diagnosis": [ "Endometriosis", "Adenomyosis", "Pelvic inflammatory disease (PID)", "Ovarian cysts", "Uterine fibroids" ], "In-visit Investigations": [], "Ordered Investigations": [ "Transvaginal ultrasound to assess for endometriosis, adenomyosis, ovarian cysts, and u…	{ "Presenting complaint": "Painful menstruation with recent gastritis.", "Initial presentation": "You have come back for follow-up after 2 months of taking painkillers. Your pain subsided on taking pain killers but unfortunately you developed severe gastritis 1 week ago and have been advised to discontinue the medications. You are expecting your periods in the next week and you have started exper…	[ { "sender": "System Prompt", "message": "### Information available at the beginning of the visit\n\n**Patient:** Sharon Rose, 30 years, Female\n\n**Context:** First Follow-up visit after 2 months.\n\n**Additional information:**\n\nThe patient has been taking Tab Ibuprofen 400 BD along with Tab Paracetamol 500 mg for past 2 months for her pain which subsided considerably. However, for past 1 wee…	{ "Guidelines Selected as Relevant": [ "[bmj355] Endometriosis", "[ng73] Endometriosis: diagnosis and management" ], "Differential Diagnosis": [ "Adenomyosis", "Ovarian cysts", "Pelvic inflammatory disease (PID)", "Irritable bowel syndrome (IBS) with pelvic pain" ], "In-visit Investigations": [], "Ordered Investigations": [], "Recommendations or Actions": [ "Refer Sharon to a gynecologist special…	{ "Presenting complaint": "Pelvic pain blood clots in legs.", "Initial presentation": "You have been taking birth control pills for the past 2 months. Even though your pain had abated but the pills have caused clots in your legs in you a month ago. You want an alternative treatment now.", "Context": "Second Follow-up visit after 3 months", "Information available at the beginning of the visit (inc…	[ { "sender": "System Prompt", "message": "### Information available at the beginning of the visit\n\n**Patient:** Sharon Rose, 30 years, Female\n\n**Context:** Second Follow-up visit after 3 months\n\n**Additional information:**\n\nPatient had been taking birth control pills for the past 2 months and then developed deep vein thrombosis a month ago. The specialist doctor advised her to stop the b…	{ "Guidelines Selected as Relevant": [ "[bmj3000120] Urinary tract infections in women", "[bmj355] Endometriosis", "[ng73] Endometriosis: diagnosis and management" ], "Differential Diagnosis": [ "Pelvic inflammatory disease (PID)", "Endometriosis", "Adenomyosis", "Ovarian cysts", "Interstitial cystitis" ], "In-visit Investigations": [], "Ordered Investigations": [ "Refer Sharon to a gastroenterol…
57	Evaluation	OB/GYN/Urological	India	Hypothalamic amenorrhoea	https://bestpractice.bmj.com/topics/en-gb/1101	https://www.nice.org.uk/guidance/cg156	Easy	—	—	{ "Name": "Sonal Singh", "Sex": "Female", "Age": "28 years", "Ethnic background": "British Indian", "Location": "Plymouth UK", "Lifestyle": "You do not smoke nor drink alcohol.", "Social and personal circumstances": "You live with your husband in 3 bedded apartment. You are independent in your ADLs (activities of daily life).", "Occupational history": "You\u2019re a Zumba instructor.", "Travel hi…	{ "Presenting complaint": "Irregular periods since last 2 years.", "Initial presentation": "You have been experiencing irregular periods for past 2 years.", "Context": "New patient in primary care. Information in clinic booking sheet.", "Information available at the beginning of the visit (including new lab or imaging results, etc)": "Patient is having irregular periods and wants to conceive.", "…	[ { "sender": "System Prompt", "message": "### Information available at the beginning of the visit\n\n**Patient:** Sonal Singh, 28 years, Female\n\n**Context:** New patient in primary care. Information in clinic booking sheet.\n\n**Additional information:**\n\nPatient is having irregular periods and wants to conceive." }, { "sender": "Patient", "message": "hello doctor" }, { "sender": "Doctor", "…	{ "Guidelines Selected as Relevant": [ "[bmj1101] Assessment of primary amenorrhoea", "[bmj141] Polycystic ovary syndrome", "[cg156] Fertility problems: assessment and treatment", "[ng88] Heavy menstrual bleeding: assessment and management" ], "Differential Diagnosis": [ "Ovulatory dysfunction", "Polycystic ovary syndrome (PCOS)", "Hypothalamic amenorrhea", "Primary ovarian insufficiency", "Endom…	{ "Presenting complaint": "Irregular periods", "Initial presentation": "You have come back for follow-up after 10 days with your test reports. You had taken the hormone tablet (medroxyprogesterone10 mg) as advised for 5 days following which u had your periods. On second day of your menses you got your blood investigations and are now here to discuss the reports.", "Context": "First Follow-up visi…	[ { "sender": "System Prompt", "message": "### Information available at the beginning of the visit\n\n**Patient:** Sonal Singh, 28 years, Female\n\n**Context:** First Follow-up visit\n\n**Additional information:**\n\nThe patient has come for follow-up with her test reports which shows serum FSH (0.3 mIU/ml) & LH (0.5 mIU/ml) to be low; thyroid hormones to be low ( T3 = 1pg/ml & T4 = 2pg/ml) and s…	{ "Guidelines Selected as Relevant": [ "[bmj1101] Assessment of primary amenorrhoea", "[bmj141] Polycystic ovary syndrome", "[cg156] Fertility problems: assessment and treatment", "[ng145] Thyroid disease: assessment and management" ], "Differential Diagnosis": [ "Hypothyroidism with secondary HPO axis dysfunction", "Primary ovarian insufficiency", "Functional hypothalamic amenorrhea", "Stress-re…	{ "Presenting complaint": "Inability to conceive.", "Initial presentation": "Information to be volunteered at the start of the consultation: Your periods have become regular for the past 3 months but you haven\u2019t been able to conceive yet.", "Context": "Second Follow-up visit after 4 months", "Information available at the beginning of the visit (including new lab or imaging results, etc)": "T…	[ { "sender": "System Prompt", "message": "### Information available at the beginning of the visit\n\n**Patient:** Sonal Singh, 28 years, Female\n\n**Context:** Second Follow-up visit after 4 months\n\n**Additional information:**\n\nThe patient been taking Tab Levothyroxine 50 mcg OD and has been working towards weight gain by following healthy diet." }, { "sender": "Patient", "message": "hello d…	{ "Guidelines Selected as Relevant": [ "[bmj141] Polycystic ovary syndrome", "[bmj194] Menopause", "[bmj355] Endometriosis", "[cg156] Fertility problems: assessment and treatment", "[ng88] Heavy menstrual bleeding: assessment and management" ], "Differential Diagnosis": [ "Infertility", "Polycystic ovary syndrome (PCOS)", "Endometriosis", "Anovulation", "Ovulatory dysfunction" ], "In-visit Invest…
58	Evaluation	OB/GYN/Urological	India	Hypothalamic amenorrhoea	https://bestpractice.bmj.com/topics/en-gb/1101	https://www.nice.org.uk/guidance/cg156	Difficult	—	✓	{ "Name": "Leena Roy", "Sex": "Female", "Age": "23 years", "Ethnic background": "British Indian", "Location": "Derby UK", "Lifestyle": "You do not smoke nor drink alcohol.", "Social and personal circumstances": "You live with your husband in 3 bedded apartment. You are independent in your ADLs (activities of daily life).", "Occupational history": "You\u2019re a professional cyclist.", "Travel his…	{ "Presenting complaint": "No menstrual periods since 1 year", "Initial presentation": "You have stopped having your menstrual cycles for past 1 year and you are anxious to conceive.", "Context": "New patient in primary care. Information in clinic booking sheet.", "Information available at the beginning of the visit (including new lab or imaging results, etc)": "Patient has stopped having her men…	[ { "sender": "System Prompt", "message": "### Information available at the beginning of the visit\n\n**Patient:** Leena Roy, 23 years, Female\n\n**Context:** New patient in primary care. Information in clinic booking sheet.\n\n**Additional information:**\n\nPatient has stopped having her menstrual cycles for past 1 year and wants to conceive." }, { "sender": "Patient", "message": "hey doc, i hav…	{ "Guidelines Selected as Relevant": [ "[bmj1101] Assessment of primary amenorrhoea", "[bmj141] Polycystic ovary syndrome", "[cg113] Generalised anxiety disorder and panic disorder in adults: management", "[cg156] Fertility problems: assessment and treatment", "[ng23] Menopause: diagnosis and management" ], "Differential Diagnosis": [ "Hypothalamic-pituitary dysfunction", "Stress-related amenorrh…	{ "Presenting complaint": "No menstrual periods since 1 year", "Initial presentation": "You have come back for follow-up after 10 days with your test reports. You had taken the hormone tablet (medroxyprogesterone10 mg) as advised for 5 days following which you had your periods. Today is the second day of your menses you got your blood investigations and are now here to discuss the reports.", "Con…	[ { "sender": "System Prompt", "message": "### Information available at the beginning of the visit\n\n**Patient:** Leena Roy, 23 years, Female\n\n**Context:** First Follow-up visit\n\n**Additional information:**\n\nThe patient has come for follow-up with her test reports which shows serum FSH (0.2 mIU/ml) & LH (0.4 mIU/ml) to be low; thyroid hormones to be low ( T3 = 1pg/ml & T4 = 2pg/ml) and ser…	{ "Guidelines Selected as Relevant": [ "[bmj1101] Assessment of primary amenorrhoea", "[bmj141] Polycystic ovary syndrome", "[bmj194] Menopause", "[cg156] Fertility problems: assessment and treatment", "[ng23] Menopause: diagnosis and management" ], "Differential Diagnosis": [ "Pituitary insufficiency (likely secondary to empty sella turcica syndrome)", "Hypothalamic amenorrhea", "Polycystic ovar…	{ "Presenting complaint": "Inability to conceive.", "Initial presentation": "Your periods have become regular for the 4 past months but you haven\u2019t been able to conceive yet. You stopped taking the hormone therapy 3 months back when your periods got regular.", "Context": "Second Follow-up visit after 6 months", "Information available at the beginning of the visit (including new lab or imagin…	[ { "sender": "System Prompt", "message": "### Information available at the beginning of the visit\n\n**Patient:** Leena Roy, 23 years, Female\n\n**Context:** Second Follow-up visit after 6 months\n\n**Additional information:**\n\nThe patient has been taking Tab Levothyroxine 50 mcg OD for 6 months. She had been taking cyclic hormone therapy for 3 months after which the menstrual cycles got regul…	{ "Guidelines Selected as Relevant": [ "[bmj1101] Assessment of primary amenorrhoea", "[bmj141] Polycystic ovary syndrome", "[bmj194] Menopause", "[cg156] Fertility problems: assessment and treatment", "[ng145] Thyroid disease: assessment and management", "[ng23] Menopause: diagnosis and management" ], "Differential Diagnosis": [ "Infertility due to empty sella turcica syndrome with secondary hyp…
59	Evaluation	OB/GYN/Urological	India	Chronic kidney disease	https://bestpractice.bmj.com/topics/en-gb/84	https://www.nice.org.uk/guidance/ng203	Easy	—	—	{ "Name": "Zoya Rahim", "Sex": "Female", "Age": "30 years", "Ethnic background": "British Indian", "Location": "Doncaster, UK", "Lifestyle": "You do not drink alcohol nor smoke.", "Social and personal circumstances": "You live with your husband and 1 year old son in 3 bedded apartment. you are independent in your ADLs (activities of daily life).", "Occupational history": "Homemaker", "Travel hist…	{ "Presenting complaint": "Swelling around eyes since 2 days", "Initial presentation": "You have swelling around your eyes since 2 days and your relatives pointed out that your face has been looking puffy since then.", "Context": "New patient in primary care. Information in clinic booking sheet.", "Information available at the beginning of the visit (including new lab or imaging results, etc)": "…	[ { "sender": "System Prompt", "message": "### Information available at the beginning of the visit\n\n**Patient:** Zoya Rahim, 30 years, Female\n\n**Context:** New patient in primary care. Information in clinic booking sheet.\n\n**Additional information:**\n\nPatient is having facial puffiness since 2 days" }, { "sender": "Patient", "message": "Hi doctor. I have swelling around my eyes since 2 da…	{ "Guidelines Selected as Relevant": [ "[bmj356] Assessment of nephrotic syndrome", "[bmj833] Overview of thyroid dysfunction", "[ng136] Hypertension in adults: diagnosis and management", "[ng145] Thyroid disease: assessment and management", "[ng203] Chronic kidney disease: assessment and management" ], "Differential Diagnosis": [ "Fluid retention", "Nephrotic syndrome", "Allergic reaction", "Hyp…	{ "Presenting complaint": "Decreased urine output & dizziness", "Initial presentation": "You have come back for follow-up after 2 days with your test reports and you have been feeling dizzy since today morning.", "Context": "First follow up visit", "Information available at the beginning of the visit (including new lab or imaging results, etc)": "The patient has come for follow-up with her test r…	[ { "sender": "System Prompt", "message": "### Information available at the beginning of the visit\n\n**Patient:** Zoya Rahim, 30 years, Female\n\n**Context:** First follow up visit\n\n**Additional information:**\n\nThe patient has come for follow-up with her test reports which shows e GFR: 89 ml/min/1.73 m2 (mild reduction ) & ACR: 2.2 mg/mmol (mild increase)\nShe also complains of feeling dizzy…	{ "Guidelines Selected as Relevant": [ "[bmj3000111] Acute pyelonephritis", "[bmj833] Overview of thyroid dysfunction", "[bmj84] Chronic kidney disease", "[cg174] Intravenous fluid therapy in adults in hospital", "[ng136] Hypertension in adults: diagnosis and management", "[ng203] Chronic kidney disease: assessment and management" ], "Differential Diagnosis": [ "Chronic kidney disease (CKD)", "De…	{ "Presenting complaint": "Blood in urine", "Initial presentation": "You have been on your prescribed antihypertensives for the past 3 months and your blood pressure has been under control. You noticed blood in urine last night so you are concerned to know what could be the cause.", "Context": "Second follow up visit", "Information available at the beginning of the visit (including new lab or ima…	[ { "sender": "System Prompt", "message": "### Information available at the beginning of the visit\n\n**Patient:** Zoya Rahim, 30 years, Female\n\n**Context:** Second follow up visit\n\n**Additional information:**\n\nThe patient been taking Tab Enalapril for the past 3 months now and her blood pressure has been under control. Last day she noticed blood in urine." }, { "sender": "Patient", "messag…	{ "Guidelines Selected as Relevant": [ "[bmj1187] Assessment of abdominal trauma in adults", "[bmj24] Type 2 diabetes in adults", "[bmj3000111] Acute pyelonephritis", "[bmj356] Assessment of nephrotic syndrome", "[bmj84] Chronic kidney disease", "[cg174] Intravenous fluid therapy in adults in hospital", "[ng111] Pyelonephritis (acute): antimicrobial prescribing", "[ng203] Chronic kidney disease: …
60	Evaluation	OB/GYN/Urological	India	Chronic kidney disease	https://bestpractice.bmj.com/topics/en-gb/84	https://www.nice.org.uk/guidance/ng203	Difficult	✓	✓	{ "Name": "Rehmat Khan", "Sex": "Male", "Age": "55 years", "Ethnic background": "British Pakistani", "Location": "Bradford UK", "Lifestyle": "You do not drink alcohol. You were a chain smoker (12 cigarettes/day) until 5 years ago but now have cut it down to occasional smoking. You admit to having fried food and red meat frequently", "Social and personal circumstances": "You live with your wife in…	{ "Presenting complaint": "Decreased amount and cloudy urine since 2 days", "Initial presentation": "You have been passing cloudy and lesser amount of urine since 2 days.", "Context": "New patient in primary care. Information in clinic booking sheet.", "Information available at the beginning of the visit (including new lab or imaging results, etc)": "Patient is having decreased urinary output and…	[ { "sender": "System Prompt", "message": "### Information available at the beginning of the visit\n\n**Patient:** Rehmat Khan, 55 years, Male\n\n**Context:** New patient in primary care. Information in clinic booking sheet.\n\n**Additional information:**\n\nPatient is having decreased urinary output and cloudy urine since 2 days" }, { "sender": "Patient", "message": "Up" }, { "sender": "Doctor",…	{ "Guidelines Selected as Relevant": [ "[bmj24] Type 2 diabetes in adults", "[bmj3000111] Acute pyelonephritis", "[bmj84] Chronic kidney disease", "[ng111] Pyelonephritis (acute): antimicrobial prescribing", "[ng17] Type 1 diabetes in adults: diagnosis and management", "[ng203] Chronic kidney disease: assessment and management" ], "Differential Diagnosis": [ "Urinary tract infection (UTI) or pyel…	{ "Presenting complaint": "Dizziness", "Initial presentation": "You have come back for follow-up after 2 days with your test reports and you have been feeling dizzy since today morning.", "Context": "First Follow-up visit", "Information available at the beginning of the visit (including new lab or imaging results, etc)": "The patient has come for follow-up with her test reports which shows e GFR:…	[ { "sender": "System Prompt", "message": "### Information available at the beginning of the visit\n\n**Patient:** Rehmat Khan, 55 years, Male\n\n**Context:** First Follow-up visit\n\n**Additional information:**\n\nThe patient has come for follow-up with her test reports which shows e GFR: 84 ml/min/1.73 m2 (mild reduction ) & ACR: 2.5 mg/mmol (mild increase). [GFR category G2: mild reduction rel…	{ "Guidelines Selected as Relevant": [ "[bmj10] Migraine headache in adults", "[bmj24] Type 2 diabetes in adults", "[ng136] Hypertension in adults: diagnosis and management", "[ng17] Type 1 diabetes in adults: diagnosis and management", "[ng98] Hearing loss in adults: assessment and management" ], "Differential Diagnosis": [ "Diabetic kidney disease (DKD)", "Low blood sugar", "Orthostatic hypoten…	{ "Presenting complaint": "Blood in urine", "Initial presentation": "You have been on your prescribed antihypertensives, statins and diabetic drugs for the past 3 months and your blood pressure & blood sugars have been under control. You noticed blood in urine last night so you are concerned to know what could be the cause.", "Context": "Second Follow-up visit", "Information available at the begi…	[ { "sender": "System Prompt", "message": "### Information available at the beginning of the visit\n\n**Patient:** Rehmat Khan, 55 years, Male\n\n**Context:** Second Follow-up visit\n\n**Additional information:**\n\nThe patient been taking Tab Enalapril, Tab Atorvastatin, Tab Dapagliflozin for the past 8 months now and his blood pressure and blood sugars have been under control. His fundoscopy ha…	{ "Guidelines Selected as Relevant": [ "[bmj208] Benign prostatic hyperplasia", "[bmj24] Type 2 diabetes in adults", "[bmj3000120] Urinary tract infections in women", "[ng118] Renal and ureteric stones: assessment and management", "[ng17] Type 1 diabetes in adults: diagnosis and management", "[ng203] Chronic kidney disease: assessment and management" ], "Differential Diagnosis": [ "Diabetic kidne…
61	Evaluation	Gastrointestinal	Canada	Celiac disease	https://bestpractice.bmj.com/topics/en-gb/636	https://www.nice.org.uk/guidance/ng20	Easy	—	—	{ "Name": "John Miller", "Sex": "Male", "Age": "32 years", "Ethnic background": "Turkish", "Location": "Kingston upon Hull, UK", "Lifestyle": "Non-smoker, occasionally drinks, no drug use. Sedentary lifestyle", "Social and personal circumstances": "Lives with partner, no children.", "Occupational history": "Accountant", "Travel history": "N/A", "Family history": "Sister has Sleep Apnea" }	{ "Presenting complaint": "Diarrhea and bloating", "Initial presentation": "\"Doctor, I've been experiencing diarrhea and bloating for several months now. The abdominal pain comes and goes, but it\u2019s really affecting my daily activities.\"", "Context": "John Miller, a 32-year-old male, presents a history of diarrhea, bloating, and weight loss over the past several months. He doesn't experienc…	[ { "sender": "System Prompt", "message": "### Information available at the beginning of the visit\n\n**Patient:** John Miller, 32 years, Male\n\n**Context:** John Miller, a 32-year-old male, presents a history of diarrhea, bloating, and weight loss over the past several months. He doesn't experience any concerning symptoms but feels a vague sense of unease due to the diarrhea.\n\n**Additional in…	{ "Guidelines Selected as Relevant": [ "[bmj122] Irritable bowel syndrome", "[bmj636] Coeliac disease", "[bmj67] Chronic pancreatitis", "[cg61] Irritable bowel syndrome in adults: diagnosis and management", "[ng20] Coeliac disease: recognition, assessment and management", "[qs134] Coeliac disease: quality standard" ], "Differential Diagnosis": [ "Celiac disease", "Irritable bowel syndrome (IBS)",…	{ "Presenting complaint": "Chronic diarrhea and bloating", "Initial presentation": "\"Doctor, I'm here for the follow-up visit as my tests have already been completed, and I would like to discuss the results. Unfortunately, my symptoms have persisted.\"", "Context": "John Miller returns for a follow-up appointment after having bloodwork done. He reports that since his last appointment a week ago,…	[ { "sender": "System Prompt", "message": "### Information available at the beginning of the visit\n\n**Patient:** John Miller, 32 years, Male\n\n**Context:** John Miller returns for a follow-up appointment after having bloodwork done. He reports that since his last appointment a week ago, his symptoms have persisted. He still doesn't experience any concerning symptoms but is eager to discuss the…	{ "Guidelines Selected as Relevant": [ "[bmj122] Irritable bowel syndrome", "[bmj636] Coeliac disease", "[cg61] Irritable bowel syndrome in adults: diagnosis and management", "[ng20] Coeliac disease: recognition, assessment and management", "[qs134] Coeliac disease: quality standard" ], "Differential Diagnosis": [ "Celiac disease", "Small intestinal bacterial overgrowth (SIBO)", "Irritable bowel …	{ "Presenting complaint": "Chronic diarrhea and bloating", "Initial presentation": "\"Doctor, since starting the gluten-free diet, I've noticed some improvement in my symptoms. The diarrhea is less frequent, and my abdominal pain has reduced. I completed the endoscopy as well.\"", "Context": "John returned for a follow-up visit, after having completed the endoscopy and small bowel biopsy.", "Info…	[ { "sender": "System Prompt", "message": "### Information available at the beginning of the visit\n\n**Patient:** John Miller, 32 years, Male\n\n**Context:** John returned for a follow-up visit, after having completed the endoscopy and small bowel biopsy.\n\n**Additional information:**\n\nPatient Name: John Miller \nProcedure: Upper gastrointestinal endoscopy with duodenal biopsy \n\nIndication:…	{ "Guidelines Selected as Relevant": [ "[bmj122] Irritable bowel syndrome", "[bmj636] Coeliac disease", "[cg61] Irritable bowel syndrome in adults: diagnosis and management", "[ng20] Coeliac disease: recognition, assessment and management", "[qs134] Coeliac disease: quality standard" ], "Differential Diagnosis": [ "Celiac disease" ], "In-visit Investigations": [], "Ordered Investigations": [ "Ord…
62	Evaluation	Gastrointestinal	Canada	Celiac disease	https://bestpractice.bmj.com/topics/en-gb/636	https://www.nice.org.uk/guidance/ng20	Difficult	✓	—	{ "Name": "Maria Smith", "Sex": "Female", "Age": "35 years", "Ethnic background": "Guyanese", "Location": "London, UK", "Lifestyle": "Drinks alcohol occasionally. Patient used to exercise regularly, but the fatigue has made it difficult.", "Social and personal circumstances": "Lives with husband and three children.", "Occupational history": "Baker", "Travel history": "None", "Family history": "Mo…	{ "Presenting complaint": "Diarrhea and bloating", "Initial presentation": "\"Doctor, I've been having diarrhea and bloating for several months now. The abdominal pain comes and goes, but it\u2019s really affecting my daily activities.\"", "Context": "Maria Smith, a 35-year-old woman, presents with a history of diarrhea, bloating, and weight loss over the past six months. She doesn't experience a…	[ { "sender": "System Prompt", "message": "### Information available at the beginning of the visit\n\n**Patient:** Maria Smith, 35 years, Female\n\n**Context:** Maria Smith, a 35-year-old woman, presents with a history of diarrhea, bloating, and weight loss over the past six months. She doesn't experience any concerning symptoms but feels a vague sense of unease due to the diarrhea.\n\n**Addition…	{ "Guidelines Selected as Relevant": [ "[bmj122] Irritable bowel syndrome", "[bmj42] Crohn's disease", "[bmj43] Ulcerative colitis", "[bmj636] Coeliac disease", "[cg49] Faecal incontinence in adults: management", "[cg61] Irritable bowel syndrome in adults: diagnosis and management", "[ng130] Ulcerative colitis: management", "[ng20] Coeliac disease: recognition, assessment and management", "[qs114…	{ "Presenting complaint": "Chronic diarrhea, bloating, and weight loss over the past six months.", "Initial presentation": "\"Doctor, I'm here for the follow-up visit. My symptoms haven't improved, and I've completed the tests you ordered.\"", "Context": "Maria returns for a follow-up appointment after having bloodwork done. She reports that since her last appointment a week ago, her symptoms hav…	[ { "sender": "System Prompt", "message": "### Information available at the beginning of the visit\n\n**Patient:** Maria Smith, 35 years, Female\n\n**Context:** Maria returns for a follow-up appointment after having bloodwork done. She reports that since her last appointment a week ago, her symptoms have persisted. She still doesn't experience any concerning symptoms but is eager to discuss the r…	{ "Guidelines Selected as Relevant": [ "[bmj122] Irritable bowel syndrome", "[bmj42] Crohn's disease", "[bmj43] Ulcerative colitis", "[bmj636] Coeliac disease", "[cg61] Irritable bowel syndrome in adults: diagnosis and management", "[ng130] Ulcerative colitis: management", "[ng20] Coeliac disease: recognition, assessment and management", "[qs134] Coeliac disease: quality standard" ], "Differentia…	{ "Presenting complaint": "Chronic diarrhea, bloating, and weight loss", "Initial presentation": "\"Doctor, I started the gluten-free diet, but I am still having bloating and diarrhea.", "Context": "Maria returns for a follow-up visit after 3 months of starting her gluten-free diet. She reports still having ongoing symptoms.", "Information available at the beginning of the visit (including new la…	[ { "sender": "System Prompt", "message": "### Information available at the beginning of the visit\n\n**Patient:** Maria Smith, 35 years, Female\n\n**Context:** Maria returns for a follow-up visit after 3 months of starting her gluten-free diet. She reports still having ongoing symptoms.\n\n**Additional information:**\n\nTissue transglutaminase antibodies (tTG-IgA): 42 U/mL; Elevated levels of tT…	{ "Guidelines Selected as Relevant": [ "[bmj122] Irritable bowel syndrome", "[bmj43] Ulcerative colitis", "[bmj636] Coeliac disease", "[cg61] Irritable bowel syndrome in adults: diagnosis and management", "[ng20] Coeliac disease: recognition, assessment and management", "[qs134] Coeliac disease: quality standard" ], "Differential Diagnosis": [ "Celiac disease", "Irritable bowel syndrome (IBS)", "…
63	Evaluation	Gastrointestinal	Canada	GERD	https://bestpractice.bmj.com/topics/en-gb/82	https://www.nice.org.uk/guidance/cg184	Easy	—	—	{ "Name": "Erica Gunner", "Sex": "Female", "Age": "42 years", "Ethnic background": "White, British", "Location": "Derby, UK", "Lifestyle": "She does not smoke. Drinks a few beers on the weekend. She drinks coffee (3-4 cups) throughout the day to stay alert. She regularly jogs 3 times per week for 1 hour.", "Social and personal circumstances": "Single and live alone.", "Occupational history": "She…	{ "Presenting complaint": "Chest pain, regurgitation", "Initial presentation": "Begin by starting: \" Doctor, I've been dealing with constant chest pain and acid regurgitation that hit me at least four times a week for the past three months. I'm really fed up with this ongoing discomfort, so I decided it was time to come see you for some professional help.\"", "Context": "Erica Gunner, a 42-year-…	[ { "sender": "System Prompt", "message": "### Information available at the beginning of the visit\n\n**Patient:** Erica Gunner, 42 years, Female\n\n**Context:** Erica Gunner, a 42-year-old female, presents with chest pain and acid regurgitation that have been ongoing for the past three months.\n\n**Additional information:**\n\nN/A" }, { "sender": "Patient", "message": "Hello doctor, I've been ha…	{ "Guidelines Selected as Relevant": [ "[bmj769] Assessment of dyspepsia", "[bmj82] Gastro-oesophageal reflux disease", "[cg184] Gastro-oesophageal reflux disease and dyspepsia in adults: investigation and management" ], "Differential Diagnosis": [ "Gastroesophageal reflux disease (GERD)", "Esophageal spasm", "Angina", "Hiatal hernia", "Esophagitis" ], "In-visit Investigations": [], "Ordered Inve…	{ "Presenting complaint": "Heartburn, regurgitation", "Initial presentation": "\"Doctor, I came back after 4 weeks for the follow-up visit. I've noticed that the burning sensation in my chest has decreased; however, I'm still experiencing that sour taste in my mouth.\"", "Context": "Erica returned after four weeks for the follow-up visit. She mentioned that the burning sensation had decreased, bu…	[ { "sender": "System Prompt", "message": "### Information available at the beginning of the visit\n\n**Patient:** Erica Gunner, 42 years, Female\n\n**Context:** Erica returned after four weeks for the follow-up visit. She mentioned that the burning sensation had decreased, but the sour taste in her mouth still persists.\n\n**Additional information:**\n\n) FBC: \n\nHemoglobin (Hb): 145 g/L (130-1…	{ "Guidelines Selected as Relevant": [ "[bmj769] Assessment of dyspepsia", "[bmj82] Gastro-oesophageal reflux disease", "[cg184] Gastro-oesophageal reflux disease and dyspepsia in adults: investigation and management" ], "Differential Diagnosis": [ "Gastroesophageal reflux disease (GERD)", "Functional dyspepsia", "Esophagitis", "Gastritis", "Hiatal hernia" ], "In-visit Investigations": [], "Order…	{ "Presenting complaint": "Follow up. No complaints.", "Initial presentation": "\"Doctor, since my last visit, I haven't had any severe episodes of burning sensation in my chest, and all my symptoms have significantly improved. \"", "Context": "Erica returned to the clinic for a follow-up visit without experiencing any episodes of burning sensation or regurgitation.", "Information available at th…	[ { "sender": "System Prompt", "message": "### Information available at the beginning of the visit\n\n**Patient:** Erica Gunner, 42 years, Female\n\n**Context:** Erica returned to the clinic for a follow-up visit without experiencing any episodes of burning sensation or regurgitation.\n\n**Additional information:**\n\n- Nan" }, { "sender": "Patient", "message": "Hello doctor, 4 weeks ago you reco…	{ "Guidelines Selected as Relevant": [ "[bmj769] Assessment of dyspepsia", "[bmj82] Gastro-oesophageal reflux disease", "[cg184] Gastro-oesophageal reflux disease and dyspepsia in adults: investigation and management" ], "Differential Diagnosis": [ "Gastroesophageal reflux disease (GERD)", "Esophageal spasm", "Peptic ulcer disease", "Functional dyspepsia", "Hiatal hernia" ], "In-visit Investigati…
64	Evaluation	Gastrointestinal	Canada	GERD	https://bestpractice.bmj.com/topics/en-gb/82	https://www.nice.org.uk/guidance/cg184	Difficult	—	✓	{ "Name": "Alex Tomason", "Sex": "Male", "Age": "65 years", "Ethnic background": "White, British", "Location": "Manchester, UK", "Lifestyle": "Drinks one glass of wine every day for dinner. Does not smoke or use any illicit drugs. Walks for 20 minutes every day.", "Social and personal circumstances": "Married with three adult children", "Occupational history": "Retired teacher", "Travel history":…	{ "Presenting complaint": "Heartburn and regurgitation", "Initial presentation": "Start with the primary complaint: \" I've been having a burning sensation in my chest and a sour taste in my mouth for the last 4 months, and it's been getting worse. I need to hear from you, doctor, that it's not something serious. I didn't come earlier because I was afraid of bad news, but now I can't ignore it an…	[ { "sender": "System Prompt", "message": "### Information available at the beginning of the visit\n\n**Patient:** Alex Tomason, 65 years, Male\n\n**Context:** Alex Tomason, a 65-year-old male, presents with complaints of heartburn and a sour taste in his mouth for the past 4 months. He sought help because his symptoms now occur several times per week and bother him significantly.\n\n**Additional…	{ "Guidelines Selected as Relevant": [ "[bmj82] Gastro-oesophageal reflux disease", "[cg184] Gastro-oesophageal reflux disease and dyspepsia in adults: investigation and management" ], "Differential Diagnosis": [ "Gastroesophageal reflux disease (GERD)", "Esophageal spasm", "Hiatal hernia", "Peptic ulcer disease" ], "In-visit Investigations": [], "Ordered Investigations": [ "Upper endoscopy with …	{ "Presenting complaint": "Heartburn and regurgitation.", "Initial presentation": "\"Doctor, I've been diligently taking the omeprazole 20 mg daily as instructed. I'm happy to report that I've noticed some improvement in my symptoms over the past weeks. The intensity of the heartburn has decreased, and I'm experiencing less sour taste in my mouth after meals. Although the frequency of nighttime a…	[ { "sender": "System Prompt", "message": "### Information available at the beginning of the visit\n\n**Patient:** Alex Tomason, 65 years, Male\n\n**Context:** The 65-year-old patient returned for a follow-up visit in 4 weeks. Mr. Tomson mentioned that he had been diligently taking the prescribed medication. He reported feeling some improvement in his symptoms, noting that the intensity of the he…	{ "Guidelines Selected as Relevant": [ "[bmj82] Gastro-oesophageal reflux disease", "[cg184] Gastro-oesophageal reflux disease and dyspepsia in adults: investigation and management" ], "Differential Diagnosis": [ "Gastroesophageal reflux disease (GERD)", "Hiatal hernia", "Esophagitis", "Gastritis", "Functional dyspepsia" ], "In-visit Investigations": [], "Ordered Investigations": [], "Recommendat…	{ "Presenting complaint": "Follow-up visit for heartburn and regurgitation. No complaints reported.", "Initial presentation": "\"I'm happy to report that all the issues I was dealing with before have completely gone away. I don't have any more trouble with heartburn or that uncomfortable feeling of food coming back up. Even better, I've been sleeping through the night without any disruptions. It'…	[ { "sender": "System Prompt", "message": "### Information available at the beginning of the visit\n\n**Patient:** Alex Tomason, 65 years, Male\n\n**Context:** The patient presents for a follow-up visit after one month. All his previous symptoms have been resolved. He no longer experiences heartburn or regurgitation, and he does not wake up due to reflux.\n\n**Additional information:**\n\nN/A" },…	{ "Guidelines Selected as Relevant": [ "[bmj82] Gastro-oesophageal reflux disease", "[cg184] Gastro-oesophageal reflux disease and dyspepsia in adults: investigation and management" ], "Differential Diagnosis": [ "Gastroesophageal reflux disease (GERD)", "Esophageal spasm", "Hiatal hernia", "Peptic ulcer disease" ], "In-visit Investigations": [], "Ordered Investigations": [], "Recommendations or …
65	Evaluation	Gastrointestinal	Canada	Pancreatitis	https://bestpractice.bmj.com/topics/en-gb/67	https://www.nice.org.uk/guidance/ng104	Easy	—	—	{ "Name": "John Brown", "Sex": "Male", "Age": "40 years", "Ethnic background": "British", "Location": "London, UK", "Lifestyle": "He consumes alcohol everyday (at least one bottle of beer a day). He smokes 2-4 cigarettes per day.", "Social and personal circumstances": "Divorced, has one child.", "Occupational history": "Works as a construction worker.", "Travel history": "None", "Family history":…	{ "Presenting complaint": "Abdominal pain and nausea", "Initial presentation": "Start with the primary complaint: \"Hello Doctor! I have been experiencing abdominal pain and nausea for the last 10-12 hours. I need to go to work tomorrow, so I saw that you had an available slot and I booked it to discuss what it could be.\"", "Context": "John Brown, a 40-year-old male, presents with complaints of …	[ { "sender": "System Prompt", "message": "### Information available at the beginning of the visit\n\n**Patient:** John Brown, 40 years, Male\n\n**Context:** John Brown, a 40-year-old male, presents with complaints of abdominal pain and nausea. These symptoms started recently.\n\n**Additional information:**\n\nN/A" }, { "sender": "Patient", "message": "Hello Doctor! I have been experiencing abdom…	{ "Guidelines Selected as Relevant": [ "[bmj3000118] Acute pancreatitis", "[bmj3000205] Peptic ulcer disease", "[bmj3000206] Cholelithiasis (Gallstones)", "[bmj769] Assessment of dyspepsia", "[ng104] Pancreatitis", "[qs11] Alcohol-use disorders: diagnosis and management: quality standard" ], "Differential Diagnosis": [ "Pancreatitis", "Peptic ulcer disease", "Gastritis", "Cholecystitis", "Alcohol…	{ "Presenting complaint": "Follow-Up After Hospital Discharge.", "Initial presentation": "\"Doctor, I was discharged from the hospital three days ago and I would like to discuss what my next steps should be.\"", "Context": "John Brown presents for follow-up after discharge from the hospital. His previous symptoms have resolved.", "Information available at the beginning of the visit (including new…	[ { "sender": "System Prompt", "message": "### Information available at the beginning of the visit\n\n**Patient:** John Brown, 40 years, Male\n\n**Context:** John Brown presents for follow-up after discharge from the hospital. His previous symptoms have resolved.\n\n**Additional information:**\n\n1.) Hospital Discharge Summary \n\nPatient Name: John Brown \nAge/Gender: 40/Male \nDate of Admission…	{ "Guidelines Selected as Relevant": [ "[bmj1116] Alcohol-related liver disease", "[bmj3000118] Acute pancreatitis", "[bmj67] Chronic pancreatitis", "[ng104] Pancreatitis", "[qs11] Alcohol-use disorders: diagnosis and management: quality standard" ], "Differential Diagnosis": [ "Acute pancreatitis", "Alcohol use disorder", "Chronic pancreatitis", "Gastroesophageal reflux disease (GERD)", "Peptic …	{ "Presenting complaint": "Follow-up visit. No complaints.", "Initial presentation": "\"Doctor, I'd like to go over my recent lab results. I'm feeling pretty good overall. I've been going to AA meetings for the past three weeks and haven't had a drink since then.\"", "Context": "John Brown presents for follow-up in one month after completing bloodwork and starting to attend Alcoholics Anonymous (…	[ { "sender": "System Prompt", "message": "### Information available at the beginning of the visit\n\n**Patient:** John Brown, 40 years, Male\n\n**Context:** John Brown presents for follow-up in one month after completing bloodwork and starting to attend Alcoholics Anonymous (AA) meetings. He no longer experiences any symptoms and feels good.\n\n**Additional information:**\n\nBlood work: \nHbA1c:…	{ "Guidelines Selected as Relevant": [ "[bmj3000118] Acute pancreatitis", "[bmj67] Chronic pancreatitis", "[ng104] Pancreatitis", "[qs104] Gallstone disease: quality standard", "[qs177] Pancreatic cancer: quality standard" ], "Differential Diagnosis": [ "Chronic pancreatitis", "Pancreatic pseudocyst", "Pancreatic cancer", "Gallstones" ], "In-visit Investigations": [], "Ordered Investigations": [ …
66	Evaluation	Gastrointestinal	Canada	Pancreatitis	https://bestpractice.bmj.com/topics/en-gb/67	https://www.nice.org.uk/guidance/ng104	Difficult	✓	✓	{ "Name": "Erica Clarks", "Sex": "Female", "Age": "57 years", "Ethnic background": "White, Polish", "Location": "Glasgow, UK", "Lifestyle": "Drinks 1-2 alcoholic drinks a week. Smoked for 20 years, quit 3 years ago. Sedentary lifestyle.", "Social and personal circumstances": "Married; has two children. Supportive family environment.", "Occupational history": "Truck driver.", "Travel history": "No…	{ "Presenting complaint": "Abdominal pain, nausea, and vomiting.", "Initial presentation": "Start with the primary complaint: \"Doctor, the pain began in the middle of the night. The pain is constant, and I have never experienced anything like that before. I feel nauseous and have vomited twice since the pain started.\"", "Context": "Erica Clark, a 57-year-old female, is experiencing abdominal pa…	[ { "sender": "System Prompt", "message": "### Information available at the beginning of the visit\n\n**Patient:** Erica Clarks, 57 years, Female\n\n**Context:** Erica Clark, a 57-year-old female, is experiencing abdominal pain. She has experienced nausea and vomited twice since the pain started.\n\n**Additional information:**\n\nN/A" }, { "sender": "Patient", "message": "Good Morning Doc, I've b…	{ "Guidelines Selected as Relevant": [ "[bmj3000118] Acute pancreatitis", "[bmj3000206] Cholelithiasis (Gallstones)", "[cg188] Gallstone disease: diagnosis and management", "[qs104] Gallstone disease: quality standard" ], "Differential Diagnosis": [ "Cholecystitis (inflammation of the gallbladder)", "Gallstones", "Pancreatitis", "Peptic ulcer disease", "Appendicitis" ], "In-visit Investigations":…	{ "Presenting complaint": "Follow-up after hospital discharge. Mild fatigue.", "Initial presentation": "\"Doctor, I've already been discharged, and I hope the worst is behind me. I just feel a little fatigued, but thankfully, I don't have any other symptoms that I had before.\"", "Context": "Post-surgery, Erica is being discharged from the hospital and is present today for the follow-up visit. Sh…	[ { "sender": "System Prompt", "message": "### Information available at the beginning of the visit\n\n**Patient:** Erica Clarks, 57 years, Female\n\n**Context:** Post-surgery, Erica is being discharged from the hospital and is present today for the follow-up visit. She feels fatigued but is not experienced any symptoms that he had before, such as abdominal pain, nausea, vomiting, or chills.\n\n**…	{ "Guidelines Selected as Relevant": [ "[bmj3000118] Acute pancreatitis", "[bmj3000206] Cholelithiasis (Gallstones)", "[cg188] Gallstone disease: diagnosis and management", "[ng104] Pancreatitis", "[qs104] Gallstone disease: quality standard" ], "Differential Diagnosis": [ "Acute pancreatitis due to choledocholithiasis (post-ERCP)", "Chronic pancreatitis", "Post-cholecystectomy syndrome", "Bile d…	{ "Presenting complaint": "Follow up. No complaints.", "Initial presentation": "\"I am here for my follow-up to discuss the blood work results and to make sure that I am on the right track.\"", "Context": "Erica is present for a follow-up after being prescribed medication to control hyperlipidemia and after repeating her lipid profile test.", "Information available at the beginning of the visit (…	[ { "sender": "System Prompt", "message": "### Information available at the beginning of the visit\n\n**Patient:** Erica Clarks, 57 years, Female\n\n**Context:** Erica is present for a follow-up after being prescribed medication to control hyperlipidemia and after repeating her lipid profile test.\n\n**Additional information:**\n\nLipid Profile: \n\nTotal Cholesterol: 200 mg/dL (normal: <200 mg/d…	{ "Guidelines Selected as Relevant": [ "[bmj146] Hypertriglyceridaemia", "[bmj3000118] Acute pancreatitis", "[bmj3000206] Cholelithiasis (Gallstones)", "[cg188] Gallstone disease: diagnosis and management", "[ng104] Pancreatitis", "[qs104] Gallstone disease: quality standard" ], "Differential Diagnosis": [ "Post-acute pancreatitis with ongoing hypertriglyceridemia and risk of recurrence", "Chroni…
67	Evaluation	Gastrointestinal	Canada	Hepatitis B	https://bestpractice.bmj.com/topics/en-gb/127	https://www.nice.org.uk/guidance/cg165	Easy	—	—	{ "Name": "Mary Hawke", "Sex": "Female", "Age": "40 years", "Ethnic background": "Black, African Americans", "Location": "Bristol, UK", "Lifestyle": "Mary leads a healthy lifestyle, with a balanced diet and regular exercise. She does not smoke or drink alcohol. Mary has multiple sexual partners and does not use any methods of contraception.", "Social and personal circumstances": "Mary lives alone…	{ "Presenting complaint": "Fatigue, right upper quadrant abdominal pain, and jaundice.", "Initial presentation": "\"Doctor, I\u2019ve been feeling very tired for the past couple of weeks. I also have this sharp pain in my upper right abdomen and my skin has turned yellow. I\u2019m worried about what\u2019s happening.\"", "Context": "Mary is a 40-year-old female who presents with fatigue, right up…	[ { "sender": "System Prompt", "message": "### Information available at the beginning of the visit\n\n**Patient:** Mary Hawke, 40 years, Female\n\n**Context:** Mary is a 40-year-old female who presents with fatigue, right upper quadrant abdominal pain, dark urine and pale stools.\n\n**Additional information:**\n\nN/A" }, { "sender": "Patient", "message": "Good Morning Doctor. I'm not feeling too …	{ "Guidelines Selected as Relevant": [ "[bmj127] Hepatitis B", "[bmj278] Cirrhosis", "[bmj3000118] Acute pancreatitis", "[bmj3000206] Cholelithiasis (Gallstones)", "[cg165] Hepatitis B (chronic): diagnosis and management", "[cg188] Gallstone disease: diagnosis and management", "[ng50] Cirrhosis in over 16s: assessment and management" ], "Differential Diagnosis": [ "Cholecystitis", "Hepatitis A", …	{ "Presenting complaint": "Follow up for fatigue, right upper quadrant abdominal pain, and jaundice.", "Initial presentation": "\"Doctor, I\u2019m here for my follow-up. I\u2019ve been trying to take more walks and eat healthy. I also got the tests done that you recommended.\"", "Context": "Mary is a 40-year-old female, who presents for a follow-up after having the recommended investigations done…	[ { "sender": "System Prompt", "message": "### Information available at the beginning of the visit\n\n**Patient:** Mary Hawke, 40 years, Female\n\n**Context:** Mary is a 40-year-old female, who presents for a follow-up after having the recommended investigations done.\n\n**Additional information:**\n\nLab results: \n\nCBC: \nHemoglobin (Hb): 145 g/L \nHematocrit (Hct): 0.44 L/L \nRed Blood Cells …	{ "Guidelines Selected as Relevant": [ "[bmj1116] Alcohol-related liver disease", "[bmj127] Hepatitis B", "[cg165] Hepatitis B (chronic): diagnosis and management", "[qs152] Liver disease: quality standard", "[qs65] Hepatitis B: quality standard" ], "Differential Diagnosis": [ "Hepatitis B with liver inflammation and possible cholestasis", "Autoimmune hepatitis", "Drug-induced liver injury", "Alc…	{ "Presenting complaint": "Follow-up for hepatitis B management and monitoring of treatment with supportive therapy.", "Initial presentation": "\"Doctor, I\u2019ve been taking the supportive therapy as you prescribed. I have not experienced any side effects. I wanted to follow up to see how things are going and discuss any further steps.\"", "Context": "Mary is a 40-year-old female, recently diag…	[ { "sender": "System Prompt", "message": "### Information available at the beginning of the visit\n\n**Patient:** Mary Hawke, 40 years, Female\n\n**Context:** Mary is a 40-year-old female, recently diagnosed with hepatitis B. She is presenting for a 3-month follow-up after starting supportive therapy.\n\n**Additional information:**\n\nLab results \n\nCBC: \n\n- White Blood Cells (WBC): 5.8 x 10^…	{ "Guidelines Selected as Relevant": [ "[bmj1116] Alcohol-related liver disease", "[bmj127] Hepatitis B", "[cg165] Hepatitis B (chronic): diagnosis and management", "[qs65] Hepatitis B: quality standard" ], "Differential Diagnosis": [ "Hepatitis B", "Autoimmune hepatitis", "Alcoholic liver disease", "Drug-induced liver injury", "Nonalcoholic fatty liver disease (NAFLD)" ], "In-visit Investigation…
68	Evaluation	Gastrointestinal	Canada	Hepatitis B	https://bestpractice.bmj.com/topics/en-gb/127	https://www.nice.org.uk/guidance/cg165	Difficult	—	✓	{ "Name": "Ivan Nguyen", "Sex": "Male", "Age": "37 years", "Ethnic background": "Vietnamese", "Location": "Birmingham, UK", "Lifestyle": "Ivan uses recreational drugs including heroin and methamphetamine (IV). He has been struggling with IVDU for the past few years and has been on them on and off. He does not drink too much alcohol, just beer occasionally.", "Social and personal circumstances": "…	{ "Presenting complaint": "Fatigue, right upper quadrant abdominal pain, dark urine and pale stools.", "Initial presentation": "\"Doctor, I've been feeling very unwell for the past week. I'm extremely tired and have this constant pain in my upper right abdomen. My urine has turned dark, and my stools are pale. I\u2019m worried about what\u2019s going on.\"", "Context": "Ivan is a 37-year-old male…	[ { "sender": "System Prompt", "message": "### Information available at the beginning of the visit\n\n**Patient:** Ivan Nguyen, 37 years, Male\n\n**Context:** Ivan is a 37-year-old male, who presents with fatigue right upper quadrant abdominal pain, dark urine and pale stools.\n\n**Additional information:**\n\nN/A" }, { "sender": "Patient", "message": "Hi doctor" }, { "sender": "Doctor", "message…	{ "Guidelines Selected as Relevant": [ "[bmj1116] Alcohol-related liver disease", "[bmj278] Cirrhosis", "[bmj3000089] Diverticular disease", "[bmj3000118] Acute pancreatitis", "[bmj3000206] Cholelithiasis (Gallstones)", "[cg165] Hepatitis B (chronic): diagnosis and management", "[cg188] Gallstone disease: diagnosis and management", "[ng118] Renal and ureteric stones: assessment and management" ],…	{ "Presenting complaint": "Follow-up for fatigue, right upper quadrant abdominal pain, dark urine and pale stools.", "Initial presentation": "\"Doctor, I'm here for my follow-up appointment. I had all the tests done that you recommended. I've been trying to take more walks and eat healthier to help with my well-being. I'm still struggling with drug use.\"", "Context": "Ivan is here for a follow-u…	[ { "sender": "System Prompt", "message": "### Information available at the beginning of the visit\n\n**Patient:** Ivan Nguyen, 37 years, Male\n\n**Context:** Ivan is here for a follow-up appointment. He has completed all the recommended investigations. His symptoms have not changed.\n\n**Additional information:**\n\nLab results \n\nCBC: \nHemoglobin (Hb): 145 g/L \nHematocrit (Hct): 0.44 L/L \nR…	{ "Guidelines Selected as Relevant": [ "[bmj1116] Alcohol-related liver disease", "[bmj1187] Assessment of abdominal trauma in adults", "[bmj127] Hepatitis B", "[bmj796] Steatotic liver disease", "[cg165] Hepatitis B (chronic): diagnosis and management", "[ng49] Non-alcoholic fatty liver disease (NAFLD): assessment and management", "[qs11] Alcohol-use disorders: diagnosis and management: quality …	{ "Presenting complaint": "Follow up for hepatitis B treatment.", "Initial presentation": "\"Doctor, I'm here for my follow-up appointment. It's been three months since I started the antiviral therapy for hepatitis B. I've been taking more walks, and I've also had my first appointment with the psychologist. I had all the tests done as you recommended.\"", "Context": "Ivan is here for his follow-u…	[ { "sender": "System Prompt", "message": "### Information available at the beginning of the visit\n\n**Patient:** Ivan Nguyen, 37 years, Male\n\n**Context:** Ivan is here for his follow-up appointment. He has been on antiviral therapy for Hepatitis B for 3 months now. He has also seen the psychologist and completed additional investigations.\n\n**Additional information:**\n\nLab results \n\nCBC:…	{ "Guidelines Selected as Relevant": [ "[bmj1116] Alcohol-related liver disease", "[bmj1187] Assessment of abdominal trauma in adults", "[bmj127] Hepatitis B", "[cg165] Hepatitis B (chronic): diagnosis and management", "[qs11] Alcohol-use disorders: diagnosis and management: quality standard", "[qs65] Hepatitis B: quality standard" ], "Differential Diagnosis": [ "Chronic Hepatitis B", "Alcoholic …
69	Evaluation	Gastrointestinal	Canada	Crohn's disease	https://bestpractice.bmj.com/topics/en-gb/42	https://www.nice.org.uk/guidance/ng129	Easy	—	—	{ "Name": "Colin Robertson", "Sex": "Male", "Age": "31 years", "Ethnic background": "White, Ashkenazi Jewish", "Location": "Glasgow, UK", "Lifestyle": "Sedentary lifestyle. Drink alcohol socially (1-2 times a month). I quit smoking two years ago. Diet high in refined sugar.", "Social and personal circumstances": "Lives with his partner. No children.", "Occupational history": "Graphic designer.", …	{ "Presenting complaint": "Abdominal pain, diarrhea, and unintentional weight loss.", "Initial presentation": "\"Doctor, I've been having recurring abdominal pain for several months now. It tends to get worse after meals. I've also been going to the bathroom a lot more often, and sometimes the pain wakes me up at night.\"", "Context": "Colin Robertson, a 31-year-old male, reports experiencing ong…	[ { "sender": "System Prompt", "message": "### Information available at the beginning of the visit\n\n**Patient:** Colin Robertson, 31 years, Male\n\n**Context:** Colin Robertson, a 31-year-old male, reports experiencing ongoing abdominal pain, diarrhea and weight loss.\n\n**Additional information:**\n\nN/A" }, { "sender": "Patient", "message": "Hello doctor. I've been having recurring abdominal …	{ "Guidelines Selected as Relevant": [ "[bmj122] Irritable bowel syndrome", "[bmj42] Crohn's disease", "[bmj636] Coeliac disease", "[cg61] Irritable bowel syndrome in adults: diagnosis and management", "[ng20] Coeliac disease: recognition, assessment and management", "[qs114] Irritable bowel syndrome in adults: quality standard", "[qs134] Coeliac disease: quality standard" ], "Differential Diagno…	{ "Presenting complaint": "Follow-up for ongoing abdominal pain, diarrhea, and weight loss.", "Initial presentation": "\u201cI'm here to follow up on the test results from last time. The pain and diarrhea are still quite bad, and I'm really hoping to get some answers and relief.\"", "Context": "Colin Robertson, a 31-year-old male, returns for follow-up after completing diagnostic tests following …	[ { "sender": "System Prompt", "message": "### Information available at the beginning of the visit\n\n**Patient:** Colin Robertson, 31 years, Male\n\n**Context:** Colin Robertson, a 31-year-old male, returns for follow-up after completing diagnostic tests following his initial visit for abdominal pain, diarrhea, and weight loss.\n\n**Additional information:**\n\nPhysical Examination Report from N…	{ "Guidelines Selected as Relevant": [ "[bmj122] Irritable bowel syndrome", "[bmj42] Crohn's disease", "[ng129] Crohn's disease: management", "[qs114] Irritable bowel syndrome in adults: quality standard" ], "Differential Diagnosis": [ "Crohn's disease", "Ulcerative colitis", "Irritable bowel syndrome (IBS)", "Infectious colitis" ], "In-visit Investigations": [], "Ordered Investigations": [ "Repe…	{ "Presenting complaint": "Follow up visit", "Initial presentation": "\"Doctor, 've been on budesonide for the past four weeks. I've noticed some improvement in my symptoms. My appetite is a bit better, and the diarrhea has reduced somewhat. I have an upcoming appointment with a gastroenterologist in two weeks. \"", "Context": "Colin Robertson, a 31-year-old male, returns for a follow-up to discu…	[ { "sender": "System Prompt", "message": "### Information available at the beginning of the visit\n\n**Patient:** Colin Robertson, 31 years, Male\n\n**Context:** Colin Robertson, a 31-year-old male, returns for a follow-up to discuss the progress in his condition after initiating treatment with budesonide four weeks ago.\n\n**Additional information:**\n\n- N/A" }, { "sender": "Patient", "message…	{ "Guidelines Selected as Relevant": [ "[bmj42] Crohn's disease", "[bmj636] Coeliac disease", "[cg61] Irritable bowel syndrome in adults: diagnosis and management", "[ng129] Crohn's disease: management", "[qs114] Irritable bowel syndrome in adults: quality standard", "[qs134] Coeliac disease: quality standard" ], "Differential Diagnosis": [ "Crohn's disease", "Ulcerative colitis", "Infectious col…
70	Evaluation	Gastrointestinal	Canada	Crohn's disease	https://bestpractice.bmj.com/topics/en-gb/42	https://www.nice.org.uk/guidance/ng129	Difficult	—	✓	{ "Name": "Julia Visser", "Sex": "Female", "Age": "29 years", "Ethnic background": "White, Dutch", "Location": "Leeds, UK", "Lifestyle": "Non-smoker. Drinks at least 1 alcoholic drink per week for last year. Sedentary lifestyle. Physical activity about twice a week. Balanced diet with lactose-free products.", "Social and personal circumstances": "Single; no children.", "Occupational history": "So…	{ "Presenting complaint": "Abdominal discomfort, irregular bowel habits, and occasional bloody stool.", "Initial presentation": "\"Doctor, I've been experiencing abdominal discomfort for several months now, especially after meals. My bowel habits have become more unpredictable, and I occasionally notice blood in my stool.\"", "Context": "Julia Visser, a 29-year-old female, reports experiencing on…	[ { "sender": "System Prompt", "message": "### Information available at the beginning of the visit\n\n**Patient:** Julia Visser, 29 years, Female\n\n**Context:** Julia Visser, a 29-year-old female, reports experiencing ongoing abdominal discomfort and irregular bowel habits.\n\n**Additional information:**\n\nN/A" }, { "sender": "Patient", "message": "Doctor, I've been experiencing abdominal disco…	{ "Guidelines Selected as Relevant": [ "[bmj122] Irritable bowel syndrome", "[bmj258] Colorectal cancer", "[bmj42] Crohn's disease", "[bmj43] Ulcerative colitis", "[bmj769] Assessment of dyspepsia", "[cg118] Colorectal cancer prevention: colonoscopic surveillance in adults with ulcerative colitis, Crohn's disease or adenomas", "[cg61] Irritable bowel syndrome in adults: diagnosis and management",…	{ "Presenting complaint": "Follow-up for ongoing abdominal discomfort and irregular bowel habits.", "Initial presentation": "\"I'm here to discuss the results from the tests you ordered last time. I'm still experiencing discomfort and irregular bowel habits, and I'm really hoping for some answers today.\"", "Context": "Julia Visser, a 29-year-old female, returns for follow-up after completing dia…	[ { "sender": "System Prompt", "message": "### Information available at the beginning of the visit\n\n**Patient:** Julia Visser, 29 years, Female\n\n**Context:** Julia Visser, a 29-year-old female, returns for follow-up after completing diagnostic tests from her initial visit for abdominal discomfort and irregular bowel habits.\n\n**Additional information:**\n\nPhysical Examination Report from Nu…	{ "Guidelines Selected as Relevant": [ "[bmj122] Irritable bowel syndrome", "[bmj42] Crohn's disease", "[bmj43] Ulcerative colitis", "[cg118] Colorectal cancer prevention: colonoscopic surveillance in adults with ulcerative colitis, Crohn's disease or adenomas", "[cg61] Irritable bowel syndrome in adults: diagnosis and management", "[ng129] Crohn's disease: management", "[ng130] Ulcerative coliti…	{ "Presenting complaint": "Return of diarrhea and abdominal discomfort.", "Initial presentation": "\"I've noticed a return of my symptoms over the last week, which is concerning since I was starting to feel better with the prescribed treatment. I have not visited a gastroenterologist yet, and I have an appointment in 3 weeks.\u201d", "Context": "Julia Visser, a 29-year-old female, returns for a f…	[ { "sender": "System Prompt", "message": "### Information available at the beginning of the visit\n\n**Patient:** Julia Visser, 29 years, Female\n\n**Context:** Julia Visser, a 29-year-old female, returns for a follow-up earlier than scheduled due to a return of symptoms.\n\n**Additional information:**\n\nN/A" }, { "sender": "Patient", "message": "Hello doctor. I've noticed a return of my sympto…	{ "Guidelines Selected as Relevant": [ "[bmj122] Irritable bowel syndrome", "[bmj3000089] Diverticular disease", "[bmj42] Crohn's disease", "[bmj43] Ulcerative colitis", "[bmj769] Assessment of dyspepsia", "[cg61] Irritable bowel syndrome in adults: diagnosis and management", "[ng129] Crohn's disease: management", "[ng130] Ulcerative colitis: management", "[qs114] Irritable bowel syndrome in adul…
71	Evaluation	Gastrointestinal	India	Non-alcoholic fatty liver disease	https://bestpractice.bmj.com/topics/en-gb/796	https://www.nice.org.uk/guidance/ng49	Easy	—	—	{ "Name": "Shivani Mulhi", "Sex": "Female", "Age": "55 years", "Ethnic background": "British - White", "Location": "Leicester, UK", "Lifestyle": "You do not smoke or consume alcohol", "Social and personal circumstances": "You live with your husband in a terraced house.", "Occupational history": "Home-maker", "Travel history": "None recently", "Family history": "No history of liver related issues …	{ "Presenting complaint": "GP Follow-up for mild raised aminotransferases", "Initial presentation": "You are here for follow-up", "Context": "Patient has been on regular follow-up.", "Information available at the beginning of the visit (including new lab or imaging results, etc)": "The patient is here for regular follow-up\nShe is known to have hypertension, hypercholesterolemia, type 2 diabetes …	[ { "sender": "System Prompt", "message": "### Information available at the beginning of the visit\n\n**Patient:** Shivani Mulhi, 55 years, Female\n\n**Context:** Patient has been on regular follow-up.\n\n**Additional information:**\n\nThe patient is here for regular follow-up\nShe is known to have hypertension, hypercholesterolemia, type 2 diabetes mellitus and obese (BMI 30)\nShe is on treatmen…	{ "Guidelines Selected as Relevant": [ "[bmj1116] Alcohol-related liver disease", "[bmj127] Hepatitis B", "[bmj146] Hypertriglyceridaemia", "[bmj796] Steatotic liver disease", "[cg100] Alcohol-use disorders: diagnosis and management of physical complications", "[cg115] Alcohol-use disorders: diagnosis, assessment and management of harmful drinking (high-risk drinking) and alcohol dependence", "[c…	{ "Presenting complaint": "GP Follow-up for mildly raised aminotransferases", "Initial presentation": "You are here to seek further advise.", "Context": "First follow-up", "Information available at the beginning of the visit (including new lab or imaging results, etc)": "The patient is back with reports.\nUltrasound liver \u2013 Grade 1 with fatty infiltration\nExamination- Mild hepatomegaly\nBlo…	[ { "sender": "System Prompt", "message": "### Information available at the beginning of the visit\n\n**Patient:** Shivani Mulhi, 55 years, Female\n\n**Context:** First follow-up\n\n**Additional information:**\n\nThe patient is back with reports.\nUltrasound liver \u2013 Grade 1 with fatty infiltration\nExamination- Mild hepatomegaly\nBloods- Mildly raised aminotransferases" }, { "sender": "Patie…	{ "Guidelines Selected as Relevant": [ "[bmj146] Hypertriglyceridaemia", "[bmj796] Steatotic liver disease", "[cg165] Hepatitis B (chronic): diagnosis and management", "[ng49] Non-alcoholic fatty liver disease (NAFLD): assessment and management", "[qs152] Liver disease: quality standard" ], "Differential Diagnosis": [ "Non-alcoholic fatty liver disease (NAFLD)", "Autoimmune hepatitis", "Drug-indu…	{ "Presenting complaint": "GP Follow-up for mildly raised aminotransferases", "Initial presentation": "You are here for a follow up.", "Context": "Second follow-up", "Information available at the beginning of the visit (including new lab or imaging results, etc)": "The patient is here for regular follow-up after a year\nBP, blood sugars and cholesterol are under control\nOn medications and compli…	[ { "sender": "System Prompt", "message": "### Information available at the beginning of the visit\n\n**Patient:** Shivani Mulhi, 55 years, Female\n\n**Context:** Second follow-up\n\n**Additional information:**\n\nThe patient is here for regular follow-up after a year\nBP, blood sugars and cholesterol are under control\nOn medications and compliant to lifestyle and diet.\nLiver ultrasound grade 1…	{ "Guidelines Selected as Relevant": [ "[bmj146] Hypertriglyceridaemia", "[bmj796] Steatotic liver disease", "[cg165] Hepatitis B (chronic): diagnosis and management", "[ng49] Non-alcoholic fatty liver disease (NAFLD): assessment and management", "[qs152] Liver disease: quality standard" ], "Differential Diagnosis": [ "Non-alcoholic fatty liver disease (NAFLD)", "Autoimmune hepatitis", "Drug-indu…
72	Evaluation	Gastrointestinal	India	Non-alcoholic fatty liver disease	https://bestpractice.bmj.com/topics/en-gb/796	https://www.nice.org.uk/guidance/ng49	Difficult	—	✓	{ "Name": "Sally Sinclair", "Sex": "Female", "Age": "60 years", "Ethnic background": "British - White", "Location": "Liverpool, UK", "Lifestyle": "You do not smoke or consume alcohol", "Social and personal circumstances": "You live with your husband in a terraced house.", "Occupational history": "Home maker", "Travel history": "None recently", "Family history": "No history of liver related issues…	{ "Presenting complaint": "Abdomen bloating/ discomfort", "Initial presentation": "You are here for follow-up. You feel that your tummy is bigger and bloated.", "Context": "Patient has been on regular follow-up.", "Information available at the beginning of the visit (including new lab or imaging results, etc)": "The patient is here for regular follow-up.\nShe was known to have hypertension, hyper…	[ { "sender": "System Prompt", "message": "### Information available at the beginning of the visit\n\n**Patient:** Sally Sinclair, 60 years, Female\n\n**Context:** Patient has been on regular follow-up.\n\n**Additional information:**\n\nThe patient is here for regular follow-up.\nShe was known to have hypertension, hypercholesterolemia, type 2 diabetes mellitus and obese previously BMI 30.\nShe i…	{ "Guidelines Selected as Relevant": [ "[bmj769] Assessment of dyspepsia", "[bmj796] Steatotic liver disease", "[cg184] Gastro-oesophageal reflux disease and dyspepsia in adults: investigation and management", "[ng49] Non-alcoholic fatty liver disease (NAFLD): assessment and management", "[qs114] Irritable bowel syndrome in adults: quality standard" ], "Differential Diagnosis": [ "Irritable bowel…	{ "Presenting complaint": "Abdomen bloating/ discomfort", "Initial presentation": "You are here to seek further advise", "Context": "First follow-up", "Information available at the beginning of the visit (including new lab or imaging results, etc)": "The patient is here for follow-up\nUltrasound liver suggestive of fatty fibrotic changes and nodular surface \u2013 correlating to cirrhosis with as…	[ { "sender": "System Prompt", "message": "### Information available at the beginning of the visit\n\n**Patient:** Sally Sinclair, 60 years, Female\n\n**Context:** First follow-up\n\n**Additional information:**\n\nThe patient is here for follow-up\nUltrasound liver suggestive of fatty fibrotic changes and nodular surface \u2013 correlating to cirrhosis with ascites. No features suggestive of hepa…	{ "Guidelines Selected as Relevant": [ "[bmj127] Hepatitis B", "[bmj278] Cirrhosis", "[ng50] Cirrhosis in over 16s: assessment and management", "[qs152] Liver disease: quality standard" ], "Differential Diagnosis": [ "Worsening cirrhosis with ascites", "Hepatocellular carcinoma (HCC)", "Portal hypertension", "Spontaneous bacterial peritonitis (SBP)", "Drug-induced liver injury (DILI)" ], "In-visi…	{ "Presenting complaint": "Abdomen bloating/ discomfort", "Initial presentation": "You are here for a follow up.", "Context": "Second follow-up", "Information available at the beginning of the visit (including new lab or imaging results, etc)": "The patient is here for regular follow-up \nHas lost weight. BMI 27\nNil new changes with liver ultrasound \nUpper GI scopy No active bleeding, small var…	[ { "sender": "System Prompt", "message": "### Information available at the beginning of the visit\n\n**Patient:** Sally Sinclair, 60 years, Female\n\n**Context:** Second follow-up\n\n**Additional information:**\n\nThe patient is here for regular follow-up \nHas lost weight. BMI 27\nNil new changes with liver ultrasound \nUpper GI scopy No active bleeding, small varices \nBP, blood sugars and cho…	{ "Guidelines Selected as Relevant": [ "[bmj278] Cirrhosis", "[bmj796] Steatotic liver disease", "[ng136] Hypertension in adults: diagnosis and management", "[ng50] Cirrhosis in over 16s: assessment and management" ], "Differential Diagnosis": [ "Decompensated cirrhosis", "Hepatocellular carcinoma", "Portal hypertension", "Ascites (complication of cirrhosis)", "Hepatitis (viral or autoimmune)" ],…
73	Evaluation	Gastrointestinal	India	Irritable bowel syndrome	https://bestpractice.bmj.com/topics/en-gb/122	https://www.nice.org.uk/guidance/cg61	Easy	—	—	{ "Name": "Megan Fox", "Sex": "Female", "Age": "35 years", "Ethnic background": "British - White", "Location": "Kettering, UK", "Lifestyle": "You live with your husband in a terraced house. You have a five-year-old daughter.", "Social and personal circumstances": "You do not smoke or drink alcohol. No substance abuse.", "Occupational history": "Interior Designer", "Travel history": "None recently…	{ "Presenting complaint": "Altered bowel habits", "Initial presentation": "You have been finding it difficult to pass stools and have issues of constipation for the last 3 months.", "Context": "New patient in primary care. Information in clinic booking sheet.", "Information available at the beginning of the visit (including new lab or imaging results, etc)": "The patient is here to seek consult f…	[ { "sender": "System Prompt", "message": "### Information available at the beginning of the visit\n\n**Patient:** Megan Fox, 35 years, Female\n\n**Context:** New patient in primary care. Information in clinic booking sheet.\n\n**Additional information:**\n\nThe patient is here to seek consult for constipation on and off \u2013 for the last 3 months" }, { "sender": "Patient", "message": "hello do…	{ "Guidelines Selected as Relevant": [ "[bmj122] Irritable bowel syndrome", "[cg61] Irritable bowel syndrome in adults: diagnosis and management", "[qs114] Irritable bowel syndrome in adults: quality standard" ], "Differential Diagnosis": [ "Irritable Bowel Syndrome (IBS)", "Inflammatory bowel disease (IBD)", "Diverticulitis", "Small intestinal bacterial overgrowth (SIBO)", "Food intolerance" ], …	{ "Presenting complaint": "Altered bowel habits", "Initial presentation": "You are here with the test reports to seek further advise.", "Context": "First follow up", "Information available at the beginning of the visit (including new lab or imaging results, etc)": "The patient is back with reports.\nFull blood counts are normal;\nCRP and ESR are normal.\nNegative for celiac antibodies", "Informat…	[ { "sender": "System Prompt", "message": "### Information available at the beginning of the visit\n\n**Patient:** Megan Fox, 35 years, Female\n\n**Context:** First follow up\n\n**Additional information:**\n\nThe patient is back with reports.\nFull blood counts are normal;\nCRP and ESR are normal.\nNegative for celiac antibodies" }, { "sender": "Patient", "message": "Hi doctor we last spoke two d…	{ "Guidelines Selected as Relevant": [ "[bmj122] Irritable bowel syndrome", "[bmj769] Assessment of dyspepsia", "[cg61] Irritable bowel syndrome in adults: diagnosis and management" ], "Differential Diagnosis": [ "Irritable Bowel Syndrome (IBS) with diarrhea-predominant subtype", "Small intestinal bacterial overgrowth (SIBO)", "Functional diarrhea", "Microscopic colitis (lymphocytic or collagenou…	{ "Presenting complaint": "Altered bowel habits", "Initial presentation": "You are here for the follow up as advised.", "Context": "Second follow - up", "Information available at the beginning of the visit (including new lab or imaging results, etc)": "The patient is here for a follow up after 3 months.", "Information to be shared to the doctor if the patient is explicitly asked": "Your loose sto…	[ { "sender": "System Prompt", "message": "### Information available at the beginning of the visit\n\n**Patient:** Megan Fox, 35 years, Female\n\n**Context:** Second follow - up\n\n**Additional information:**\n\nThe patient is here for a follow up after 3 months." }, { "sender": "Patient", "message": "hello doctor we last spoke three months ago I am back for my follow up" }, { "sender": "Doctor",…	{ "Guidelines Selected as Relevant": [ "[bmj122] Irritable bowel syndrome", "[bmj43] Ulcerative colitis", "[bmj769] Assessment of dyspepsia", "[cg61] Irritable bowel syndrome in adults: diagnosis and management" ], "Differential Diagnosis": [ "Irritable Bowel Syndrome (IBS)", "Small intestinal bacterial overgrowth (SIBO)", "Functional bowel disorder (FBD)", "Microscopic colitis", "Inflammatory bo…
74	Evaluation	Gastrointestinal	India	Irritable bowel syndrome	https://bestpractice.bmj.com/topics/en-gb/122	https://www.nice.org.uk/guidance/cg61	Difficult	✓	✓	{ "Name": "Victoria Riley", "Sex": "Female", "Age": "35 years", "Ethnic background": "British - White", "Location": "Bourne end, UK", "Lifestyle": "You do not smoke. You are social drinker.", "Social and personal circumstances": "You are single. You live alone in a studio flat.", "Occupational history": "Social Media Influencer and Motivational speaker", "Travel history": "None recently", "Family…	{ "Presenting complaint": "Diarrhoea", "Initial presentation": "You have been experiencing \u201cloosies\u201d for the last 3-4 months.", "Context": "New patient in primary care. Information in clinic booking sheet.", "Information available at the beginning of the visit (including new lab or imaging results, etc)": "The patient is here to seek consult for loose stools on and off \u2013 for the la…	[ { "sender": "System Prompt", "message": "### Information available at the beginning of the visit\n\n**Patient:** Victoria Riley, 35 years, Female\n\n**Context:** New patient in primary care. Information in clinic booking sheet.\n\n**Additional information:**\n\nThe patient is here to seek consult for loose stools on and off \u2013 for the last 3 months" }, { "sender": "Patient", "message": "Hi …	{ "Guidelines Selected as Relevant": [ "[bmj122] Irritable bowel syndrome", "[bmj3000089] Diverticular disease", "[bmj42] Crohn's disease", "[bmj43] Ulcerative colitis", "[cg61] Irritable bowel syndrome in adults: diagnosis and management", "[ng130] Ulcerative colitis: management", "[qs81] Inflammatory bowel disease: quality standard" ], "Differential Diagnosis": [ "Inflammatory bowel disease (IB…	{ "Presenting complaint": "Diarrhoea", "Initial presentation": "You are here for follow-up.", "Context": "First follow up", "Information available at the beginning of the visit (including new lab or imaging results, etc)": "The patient is here for follow-up after a year.\nHer FBC showed mild anaemia and rest of the blood work was unremarkable. Colonoscopy was normal.\nUnder secondary care, she wa…	[ { "sender": "System Prompt", "message": "### Information available at the beginning of the visit\n\n**Patient:** Victoria Riley, 35 years, Female\n\n**Context:** First follow up\n\n**Additional information:**\n\nThe patient is here for follow-up after a year.\nHer FBC showed mild anaemia and rest of the blood work was unremarkable. Colonoscopy was normal.\nUnder secondary care, she was diagnose…	{ "Guidelines Selected as Relevant": [ "[bmj122] Irritable bowel syndrome", "[bmj42] Crohn's disease", "[bmj636] Coeliac disease", "[bmj769] Assessment of dyspepsia", "[cg61] Irritable bowel syndrome in adults: diagnosis and management", "[qs114] Irritable bowel syndrome in adults: quality standard" ], "Differential Diagnosis": [ "Irritable bowel syndrome (IBS) with potential for small intestinal…	{ "Presenting complaint": "Diarrhoea", "Initial presentation": "You are here to see the doctor for on and off \"loosies\" and cramps.", "Context": "Second follow up", "Information available at the beginning of the visit (including new lab or imaging results, etc)": "The patient is here for a follow up after 3 months.", "Information to be shared to the doctor if the patient is explicitly asked": "…	[ { "sender": "System Prompt", "message": "### Information available at the beginning of the visit\n\n**Patient:** Victoria Riley, 35 years, Female\n\n**Context:** Second follow up\n\n**Additional information:**\n\nThe patient is here for a follow up after 3 months." }, { "sender": "Patient", "message": "Hi doctor. We last spoke 3 months ago." }, { "sender": "Doctor", "message": "It's good to see…	{ "Guidelines Selected as Relevant": [ "[bmj122] Irritable bowel syndrome", "[bmj42] Crohn's disease", "[bmj55] Depression in adults", "[bmj769] Assessment of dyspepsia", "[cg113] Generalised anxiety disorder and panic disorder in adults: management", "[cg61] Irritable bowel syndrome in adults: diagnosis and management", "[qs114] Irritable bowel syndrome in adults: quality standard" ], "Different…
75	Evaluation	Gastrointestinal	India	Cholelithiasis	https://bestpractice.bmj.com/topics/en-gb/3000206	https://www.nice.org.uk/guidance/cg188	Easy	—	—	{ "Name": "Shamir Kapoor", "Sex": "Male", "Age": "45 years", "Ethnic background": "British- Indian", "Location": "Birmingham, UK", "Lifestyle": "You do not smoke or drink alcohol.", "Social and personal circumstances": "You live with your wife in a terraced house.", "Occupational history": "Restaurateur", "Travel history": "None recently", "Family history": "No history of similar complaints in th…	{ "Presenting complaint": "Epigastric pain", "Initial presentation": "You are experiencing pain in the upper central part of your tummy for the last 4 days.", "Context": "New patient in primary care. Information in clinic booking sheet.", "Information available at the beginning of the visit (including new lab or imaging results, etc)": "The patient is here to seek consult for pain abdomen.", "Inf…	[ { "sender": "System Prompt", "message": "### Information available at the beginning of the visit\n\n**Patient:** Shamir Kapoor, 45 years, Male\n\n**Context:** New patient in primary care. Information in clinic booking sheet.\n\n**Additional information:**\n\nThe patient is here to seek consult for pain abdomen." }, { "sender": "Patient", "message": "Hello doctor" }, { "sender": "Doctor", "messa…	{ "Guidelines Selected as Relevant": [ "[bmj3000118] Acute pancreatitis", "[bmj3000206] Cholelithiasis (Gallstones)", "[bmj769] Assessment of dyspepsia", "[cg188] Gallstone disease: diagnosis and management", "[ng104] Pancreatitis" ], "Differential Diagnosis": [ "Gastritis", "Cholecystitis", "Peptic ulcer disease", "Functional dyspepsia", "Pancreatitis" ], "In-visit Investigations": [], "Ordered …	{ "Presenting complaint": "Epigastric pain", "Initial presentation": "You are here with the test reports to seek further advise.", "Context": "First follow-up", "Information available at the beginning of the visit (including new lab or imaging results, etc)": "The patient is back with reports.\nFull blood counts unremarkable\nCRP and ESR are normal.\nLiver function tests normal\nUltrasound abdome…	[ { "sender": "System Prompt", "message": "### Information available at the beginning of the visit\n\n**Patient:** Shamir Kapoor, 45 years, Male\n\n**Context:** First follow-up\n\n**Additional information:**\n\nThe patient is back with reports.\nFull blood counts unremarkable\nCRP and ESR are normal.\nLiver function tests normal\nUltrasound abdomen reports cholelithiasis with absence of bile duct…	{ "Guidelines Selected as Relevant": [ "[bmj3000118] Acute pancreatitis", "[bmj3000206] Cholelithiasis (Gallstones)", "[bmj769] Assessment of dyspepsia", "[cg188] Gallstone disease: diagnosis and management", "[qs104] Gallstone disease: quality standard" ], "Differential Diagnosis": [ "Gallstones (cholelithiasis) causing biliary colic", "Gastritis", "Peptic ulcer disease", "Functional dyspepsia",…	{ "Presenting complaint": "Epigastric pain", "Initial presentation": "You are here for a follow up.", "Context": "Second follow-up", "Information available at the beginning of the visit (including new lab or imaging results, etc)": "The patient is here for a follow up a month after laparoscopic cholecystectomy.", "Information to be shared to the doctor if the patient is explicitly asked": "Your s…	[ { "sender": "System Prompt", "message": "### Information available at the beginning of the visit\n\n**Patient:** Shamir Kapoor, 45 years, Male\n\n**Context:** Second follow-up\n\n**Additional information:**\n\nThe patient is here for a follow up a month after laparoscopic cholecystectomy." }, { "sender": "Patient", "message": "Hello doctor" }, { "sender": "Doctor", "message": "Okay, Mr. Kapoor,…	{ "Guidelines Selected as Relevant": [ "[bmj122] Irritable bowel syndrome", "[bmj3000118] Acute pancreatitis", "[bmj3000206] Cholelithiasis (Gallstones)", "[bmj769] Assessment of dyspepsia", "[cg188] Gallstone disease: diagnosis and management", "[qs104] Gallstone disease: quality standard" ], "Differential Diagnosis": [ "Post-cholecystectomy syndrome", "Functional dyspepsia", "Gastritis", "Irrit…
76	Evaluation	Gastrointestinal	India	Cholelithiasis	https://bestpractice.bmj.com/topics/en-gb/3000206	https://www.nice.org.uk/guidance/cg188	Difficult	—	✓	{ "Name": "Raj Kapoor", "Sex": "Male", "Age": "65 years", "Ethnic background": "British- Indian", "Location": "Birmingham, UK", "Lifestyle": "10-a-day smoker for 30 years. Stopped 5 years ago. Non-Alcoholic.", "Social and personal circumstances": "You live with your wife in three-bedroom apartment. Your wife does most of the household chores.", "Occupational history": "Retired bank manager", "Tra…	{ "Presenting complaint": "Epigastric pain", "Initial presentation": "You are experiencing pain in the upper central part of your tummy for the last 4 days.", "Context": "Patient has been on regular follow-up.", "Information available at the beginning of the visit (including new lab or imaging results, etc)": "The patient is here to seek consult for new symptoms- Pain abdomen.\nHe is a known case…	[ { "sender": "System Prompt", "message": "### Information available at the beginning of the visit\n\n**Patient:** Raj Kapoor, 65 years, Male\n\n**Context:** Patient has been on regular follow-up.\n\n**Additional information:**\n\nThe patient is here to seek consult for new symptoms- Pain abdomen.\nHe is a known case of coronary disease for the last 5 years. \nHas been on regular follow-ups, init…	{ "Guidelines Selected as Relevant": [ "[bmj148] Chronic coronary disease", "[bmj3000118] Acute pancreatitis", "[bmj3000205] Peptic ulcer disease", "[bmj3000206] Cholelithiasis (Gallstones)", "[bmj82] Gastro-oesophageal reflux disease", "[cg188] Gallstone disease: diagnosis and management", "[qs104] Gallstone disease: quality standard" ], "Differential Diagnosis": [ "Cholecystitis", "Gastroesopha…	{ "Presenting complaint": "Epigastric pain", "Initial presentation": "You are here with the test reports to seek further advise.", "Context": "First follow-up", "Information available at the beginning of the visit (including new lab or imaging results, etc)": "The patient is back with reports.\nCardiologist and MDT referral has been for nil cardiac intervention. Nil new ECG or ECHO changes. \nFul…	[ { "sender": "System Prompt", "message": "### Information available at the beginning of the visit\n\n**Patient:** Raj Kapoor, 65 years, Male\n\n**Context:** First follow-up\n\n**Additional information:**\n\nThe patient is back with reports.\nCardiologist and MDT referral has been for nil cardiac intervention. Nil new ECG or ECHO changes. \nFull blood counts and inflammatory markers unremarkable.…	{ "Guidelines Selected as Relevant": [ "[bmj3000205] Peptic ulcer disease", "[bmj3000206] Cholelithiasis (Gallstones)", "[bmj769] Assessment of dyspepsia", "[cg188] Gallstone disease: diagnosis and management", "[ng50] Cirrhosis in over 16s: assessment and management", "[qs104] Gallstone disease: quality standard" ], "Differential Diagnosis": [ "Choledocholithiasis with associated biliary obstruc…	{ "Presenting complaint": "Epigastric pain", "Initial presentation": "You have tummy pain- spasm like which comes and goes after meals.", "Context": "Second follow-up", "Information available at the beginning of the visit (including new lab or imaging results, etc)": "The patient is here to seek consult for recurrent symptoms.\nHe had ERCP a month ago, following which underwent laparoscopic chole…	[ { "sender": "System Prompt", "message": "### Information available at the beginning of the visit\n\n**Patient:** Raj Kapoor, 65 years, Male\n\n**Context:** Second follow-up\n\n**Additional information:**\n\nThe patient is here to seek consult for recurrent symptoms.\nHe had ERCP a month ago, following which underwent laparoscopic cholecystectomy under general anaesthesia, uneventful, discharged…	{ "Guidelines Selected as Relevant": [ "[bmj3000205] Peptic ulcer disease", "[bmj3000206] Cholelithiasis (Gallstones)", "[bmj769] Assessment of dyspepsia", "[cg188] Gallstone disease: diagnosis and management", "[qs104] Gallstone disease: quality standard" ], "Differential Diagnosis": [ "Post-cholecystectomy syndrome", "Functional dyspepsia", "Gastroesophageal reflux disease (GERD)", "Peptic ulce…
77	Evaluation	Gastrointestinal	India	Diverticular disease	https://bestpractice.bmj.com/topics/en-gb/3000089	https://www.nice.org.uk/guidance/ng147	Easy	—	—	{ "Name": "Fayaz Sharih", "Sex": "Male", "Age": "30 years", "Ethnic background": "British - Pakistani", "Location": "Bradford, UK", "Lifestyle": "Non smoker, non-alcoholic", "Social and personal circumstances": "You live alone in a studio apartment.", "Occupational history": "Data analyst for an IT company.", "Travel history": "Nil", "Family history": "Nothing significant" }	{ "Presenting complaint": "Nausea vomiting and pain abdomen", "Initial presentation": "You have tummy pain for the last four days. You had one episode of nausea and vomiting 2 days ago.", "Context": "New patient in primary care. Information in clinic booking sheet.", "Information available at the beginning of the visit (including new lab or imaging results, etc)": "The patient is here for pain ab…	[ { "sender": "System Prompt", "message": "### Information available at the beginning of the visit\n\n**Patient:** Fayaz Sharih, 30 years, Male\n\n**Context:** New patient in primary care. Information in clinic booking sheet.\n\n**Additional information:**\n\nThe patient is here for pain abdomen." }, { "sender": "Patient", "message": "Hello doctor, my name is Fayaz Sharih" }, { "sender": "Doctor"…	{ "Guidelines Selected as Relevant": [ "[bmj3000089] Diverticular disease", "[bmj3000119] Small bowel obstruction", "[cg84] Diarrhoea and vomiting caused by gastroenteritis in under 5s: diagnosis and management", "[ng130] Ulcerative colitis: management" ], "Differential Diagnosis": [ "Mesenteric adenitis", "Appendicitis", "Gastroenteritis", "Diverticulitis", "Irritable bowel syndrome (IBS)" ], "I…	{ "Presenting complaint": "Nausea vomiting and pain abdomen", "Initial presentation": "You are here with the test reports to seek further advise.", "Context": "First follow-up", "Information available at the beginning of the visit (including new lab or imaging results, etc)": "Information provided in booking sheet or referral letter - OR new events since last visit\nThe patient is here for follow…	[ { "sender": "System Prompt", "message": "### Information available at the beginning of the visit\n\n**Patient:** Fayaz Sharih, 30 years, Male\n\n**Context:** First follow-up\n\n**Additional information:**\n\nInformation provided in booking sheet or referral letter - OR new events since last visit\nThe patient is here for follow-up.\nBlood work shows elevated white cell count.\nCRP is raised\nUl…	{ "Guidelines Selected as Relevant": [ "[bmj3000089] Diverticular disease", "[cg84] Diarrhoea and vomiting caused by gastroenteritis in under 5s: diagnosis and management", "[ng147] Diverticular disease: diagnosis and management" ], "Differential Diagnosis": [ "Diverticulitis", "Appendicitis", "Irritable bowel syndrome (IBS)", "Gastroenteritis", "Mesenteric adenitis" ], "In-visit Investigations":…	{ "Presenting complaint": "Nausea vomiting and pain abdomen", "Initial presentation": "You are here to seek further advise", "Context": "Second follow-up", "Information available at the beginning of the visit (including new lab or imaging results, etc)": "The patient is here for follow up after 5 days", "Information to be shared to the doctor if the patient is explicitly asked": "You felt better …	[ { "sender": "System Prompt", "message": "### Information available at the beginning of the visit\n\n**Patient:** Fayaz Sharih, 30 years, Male\n\n**Context:** Second follow-up\n\n**Additional information:**\n\nThe patient is here for follow up after 5 days" }, { "sender": "Patient", "message": "Hi doctor, this is Fayaz. I\u2019m here for a follow up" }, { "sender": "Doctor", "message": "Hi Fayaz…	{ "Guidelines Selected as Relevant": [ "[bmj3000089] Diverticular disease", "[cg61] Irritable bowel syndrome in adults: diagnosis and management", "[ng147] Diverticular disease: diagnosis and management" ], "Differential Diagnosis": [ "Diverticulitis" ], "In-visit Investigations": [], "Ordered Investigations": [ "Refer Fayaz for a colonoscopy in 2-4 weeks to fully assess the colon and rule out an…
78	Evaluation	Gastrointestinal	India	Diverticular disease	https://bestpractice.bmj.com/topics/en-gb/3000089	https://www.nice.org.uk/guidance/ng147	Difficult	—	✓	{ "Name": "Michael Russell", "Sex": "Male", "Age": "70 years", "Ethnic background": "British - White", "Location": "Kettering, UK", "Lifestyle": "You do not smoke or drink alcohol.", "Social and personal circumstances": "Lives with wife in a terraced house. He and his wife are independent in everyday activities.", "Occupational history": "Retired lawyer", "Travel history": "None recently", "Famil…	{ "Presenting complaint": "Altered bowel habit", "Initial presentation": "You are experiencing loose stools and constipation on and off for the last 3 months.", "Context": "New patient in primary care. Information in clinic booking sheet.", "Information available at the beginning of the visit (including new lab or imaging results, etc)": "The patient has been experiencing loose stools and constip…	[ { "sender": "System Prompt", "message": "### Information available at the beginning of the visit\n\n**Patient:** Michael Russell, 70 years, Male\n\n**Context:** New patient in primary care. Information in clinic booking sheet.\n\n**Additional information:**\n\nThe patient has been experiencing loose stools and constipation on and off for the last 3 months." }, { "sender": "Patient", "message": …	{ "Guidelines Selected as Relevant": [ "[bmj122] Irritable bowel syndrome", "[bmj258] Colorectal cancer", "[bmj3000089] Diverticular disease", "[bmj42] Crohn's disease", "[cg61] Irritable bowel syndrome in adults: diagnosis and management", "[ng151] Colorectal cancer" ], "Differential Diagnosis": [ "Irritable bowel syndrome (IBS)", "Colorectal cancer", "Inflammatory bowel disease (IBD)", "Diverti…	{ "Presenting complaint": "Altered bowel habit", "Initial presentation": "You are here with the test reports to seek further advise.", "Context": "First follow-up", "Information available at the beginning of the visit (including new lab or imaging results, etc)": "The patient is here for follow-up\nFor your information, \nBlood tests unremarkable \nQuantitative faecal immunochemical test \u2013 n…	[ { "sender": "System Prompt", "message": "### Information available at the beginning of the visit\n\n**Patient:** Michael Russell, 70 years, Male\n\n**Context:** First follow-up\n\n**Additional information:**\n\nThe patient is here for follow-up\nFor your information, \nBlood tests unremarkable \nQuantitative faecal immunochemical test \u2013 negative \nColonoscopy revealed diverticular disease"…	{ "Guidelines Selected as Relevant": [ "[bmj3000089] Diverticular disease", "[ng147] Diverticular disease: diagnosis and management" ], "Differential Diagnosis": [ "Diverticular disease", "Irritable bowel syndrome (IBS)", "Inflammatory bowel disease (IBD)", "Functional bowel disorder" ], "In-visit Investigations": [], "Ordered Investigations": [], "Recommendations or Actions": [ "Reassure Michael…	{ "Presenting complaint": "Altered bowel habit", "Initial presentation": "You are here for the follow up as advised. You have lower tummy pain and have loose stools for the last 2 days.", "Context": "Second follow-up", "Information available at the beginning of the visit (including new lab or imaging results, etc)": "The patient is here for persistent symptoms.\nOver the year his symptoms worsene…	[ { "sender": "System Prompt", "message": "### Information available at the beginning of the visit\n\n**Patient:** Michael Russell, 70 years, Male\n\n**Context:** Second follow-up\n\n**Additional information:**\n\nThe patient is here for persistent symptoms.\nOver the year his symptoms worsened and he developed acute diverticulitis- 2 episodes. \nIt is uncomplicated. \nRepeat colonoscopy- acute u…	{ "Guidelines Selected as Relevant": [ "[bmj122] Irritable bowel syndrome", "[bmj258] Colorectal cancer", "[bmj3000089] Diverticular disease", "[bmj42] Crohn's disease", "[ng147] Diverticular disease: diagnosis and management", "[ng151] Colorectal cancer" ], "Differential Diagnosis": [ "Diverticulitis (recurrent or persistent)", "Inflammatory bowel disease (e.g., ulcerative colitis, Crohn's disea…
79	Evaluation	Gastrointestinal	India	Oesophageal varices and anemia	https://bestpractice.bmj.com/topics/en-gb/3000253	https://www.nice.org.uk/guidance/cg141	Easy	—	—	{ "Name": "Sanjeev Kapoor", "Sex": "Male", "Age": "45 years", "Ethnic background": "British - Indian", "Location": "Leicester, UK", "Lifestyle": "You quit smoking and drinking alcohol 4 years ago.", "Social and personal circumstances": "You live with your wife in a terraced house.", "Occupational history": "Family-run business", "Travel history": "None recently", "Family history": "No history of …	{ "Presenting complaint": "Fatigue and Haematemesis", "Initial presentation": "You have vomited about 4 to 5 times over the last 3-4 days and you noticed streaks of blood in the vomit the last two times.", "Context": "Patient has been on regular follow-up.", "Information available at the beginning of the visit (including new lab or imaging results, etc)": "The patient is here to seek consult for …	[ { "sender": "System Prompt", "message": "### Information available at the beginning of the visit\n\n**Patient:** Sanjeev Kapoor, 45 years, Male\n\n**Context:** Patient has been on regular follow-up.\n\n**Additional information:**\n\nThe patient is here to seek consult for new symptoms.\nPatient is a known case of alcoholic liver disease for 5 years. \nHe has been on treatment. \nSalt restricted…	{ "Guidelines Selected as Relevant": [ "[bmj1116] Alcohol-related liver disease", "[bmj3000205] Peptic ulcer disease", "[bmj3000253] Oesophageal varices", "[cg100] Alcohol-use disorders: diagnosis and management of physical complications", "[ng50] Cirrhosis in over 16s: assessment and management", "[qs38] Acute upper gastrointestinal bleeding in adults: quality standard" ], "Differential Diagnosi…	{ "Presenting complaint": "Fatigue and Haematemesis", "Initial presentation": "You are here to seek further advise.", "Context": "First follow-up", "Information available at the beginning of the visit (including new lab or imaging results, etc)": "The patient is back with reports.\nHas had endoscopy and specialist referral \u2013 has had evaluation and follow-up of liver disease and risk assessme…	[ { "sender": "System Prompt", "message": "### Information available at the beginning of the visit\n\n**Patient:** Sanjeev Kapoor, 45 years, Male\n\n**Context:** First follow-up\n\n**Additional information:**\n\nThe patient is back with reports.\nHas had endoscopy and specialist referral \u2013 has had evaluation and follow-up of liver disease and risk assessment \nFor your information -medium va…	{ "Guidelines Selected as Relevant": [ "[bmj1116] Alcohol-related liver disease", "[bmj278] Cirrhosis", "[bmj3000253] Oesophageal varices", "[cg100] Alcohol-use disorders: diagnosis and management of physical complications", "[ng158] Venous thromboembolic diseases: diagnosis, management and thrombophilia testing" ], "Differential Diagnosis": [ "Gastrointestinal bleeding due to esophageal varices"…	{ "Presenting complaint": "Fatigue and Haematemesis", "Initial presentation": "You are here for a follow up.", "Context": "First follow-up", "Information available at the beginning of the visit (including new lab or imaging results, etc)": "The patient has had endoscopic band ligation. Here for a follow-up after 3 months.", "Information to be shared to the doctor if the patient is explicitly aske…	[ { "sender": "System Prompt", "message": "### Information available at the beginning of the visit\n\n**Patient:** Sanjeev Kapoor, 45 years, Male\n\n**Context:** First follow-up\n\n**Additional information:**\n\nThe patient has had endoscopic band ligation. Here for a follow-up after 3 months." }, { "sender": "Patient", "message": "Hi this is Sanjeev. I came to you 3 months ago" }, { "sender": "D…	{ "Guidelines Selected as Relevant": [ "[bmj1116] Alcohol-related liver disease", "[bmj278] Cirrhosis", "[bmj3000253] Oesophageal varices", "[cg100] Alcohol-use disorders: diagnosis and management of physical complications", "[ng50] Cirrhosis in over 16s: assessment and management", "[qs152] Liver disease: quality standard", "[qs38] Acute upper gastrointestinal bleeding in adults: quality standar…
80	Evaluation	Gastrointestinal	India	Oesophageal varices and anemia	https://bestpractice.bmj.com/topics/en-gb/3000253	https://www.nice.org.uk/guidance/cg141	Difficult	—	✓	{ "Name": "Murphy Richards", "Sex": "Male", "Age": "70 years", "Ethnic background": "British - White", "Location": "Leicester, UK", "Lifestyle": "You quit smoking and drinking alcohol 4 years ago.", "Social and personal circumstances": "You live with your wife in a terraced house.", "Occupational history": "Grocery store owner", "Travel history": "None recently", "Family history": "No history of …	{ "Presenting complaint": "Fatigue", "Initial presentation": "You feel tired for the last three months.", "Context": "Patient has been on regular follow-up.", "Information available at the beginning of the visit (including new lab or imaging results, etc)": "The patient is here to seek consult for new symptoms.\nPatient is a known case of alcoholic liver disease for 5 years. \nHe has been on trea…	[ { "sender": "System Prompt", "message": "### Information available at the beginning of the visit\n\n**Patient:** Murphy Richards, 70 years, Male\n\n**Context:** Patient has been on regular follow-up.\n\n**Additional information:**\n\nThe patient is here to seek consult for new symptoms.\nPatient is a known case of alcoholic liver disease for 5 years. \nHe has been on treatment. \nSalt restricte…	{ "Guidelines Selected as Relevant": [ "[bmj1116] Alcohol-related liver disease", "[bmj127] Hepatitis B", "[cg165] Hepatitis B (chronic): diagnosis and management", "[ng145] Thyroid disease: assessment and management", "[qs152] Liver disease: quality standard" ], "Differential Diagnosis": [ "Alcoholic liver disease with ongoing liver damage and fatigue", "Anemia", "Hypothyroidism", "Hepatitis C i…	{ "Presenting complaint": "Fatigue", "Initial presentation": "You are here to seek further advise.", "Context": "First follow-up", "Information available at the beginning of the visit (including new lab or imaging results, etc)": "The patient is here for a follow-up after a year. \nIn the interim has had multiple reviews\nHas had endoscopy and specialist referral \u2013 has had evaluation and fol…	[ { "sender": "System Prompt", "message": "### Information available at the beginning of the visit\n\n**Patient:** Murphy Richards, 70 years, Male\n\n**Context:** First follow-up\n\n**Additional information:**\n\nThe patient is here for a follow-up after a year. \nIn the interim has had multiple reviews\nHas had endoscopy and specialist referral \u2013 has had evaluation and follow-up of liver di…	{ "Guidelines Selected as Relevant": [ "[bmj1116] Alcohol-related liver disease", "[bmj55] Depression in adults", "[ng145] Thyroid disease: assessment and management", "[ng222] Depression in adults: treatment and management", "[ng50] Cirrhosis in over 16s: assessment and management", "[qs11] Alcohol-use disorders: diagnosis and management: quality standard" ], "Differential Diagnosis": [ "Hepatic…	{ "Presenting complaint": "Fatigue", "Initial presentation": "You are here for follow-up", "Context": "Second follow-up", "Information available at the beginning of the visit (including new lab or imaging results, etc)": "The patient is here for follow-up \nSpecialist referral- continues to be under follow-up for risk assessment and for assessment for liver transplant \nHas had re-banding three t…	[ { "sender": "System Prompt", "message": "### Information available at the beginning of the visit\n\n**Patient:** Murphy Richards, 70 years, Male\n\n**Context:** Second follow-up\n\n**Additional information:**\n\nThe patient is here for follow-up \nSpecialist referral- continues to be under follow-up for risk assessment and for assessment for liver transplant \nHas had re-banding three time at 4…	{ "Guidelines Selected as Relevant": [ "[bmj1116] Alcohol-related liver disease", "[bmj127] Hepatitis B", "[ng222] Depression in adults: treatment and management" ], "Differential Diagnosis": [ "Alcoholic liver disease with complications (e.g., anemia, varices, portal hypertension)", "Hepatocellular carcinoma (HCC)", "Chronic fatigue syndrome", "Depression", "Iron deficiency anemia" ], "In-visit …
81	Evaluation	Neurological / Musculoskeletal	Canada	Frontotemporal dementia	https://bestpractice.bmj.com/topics/en-gb/968	https://www.nice.org.uk/guidance/ng97	Easy	—	—	{ "Name": "Ali Adan", "Sex": "Male", "Age": "58 years", "Ethnic background": "Turkish", "Location": "Chester, UK", "Lifestyle": "He does not smoke or use recreational drugs. He does not drink alcohol. He eats healthy foods, and takes a walk every evening.", "Social and personal circumstances": "He lives with his son, son\u2019s wife and their 4 young children. His wife passed away 5 years ago of …	{ "Presenting complaint": "Confusion/ personality changes", "Initial presentation": "Ali\u2019s son says \u201cMy father has been very forgetful and is doing things that are not normal for him\u201d.", "Context": "Ali\u2019s son would like to discuss his father, Ali, expressing concern about recent changes in his behavior. Ali also agrees with his son and has noticed a change in himself. Ali\u201…	[ { "sender": "System Prompt", "message": "### Information available at the beginning of the visit\n\n**Patient:** Ali Adan, 58 years, Male\n\n**Context:** Ali\u2019s son would like to discuss his father, Ali, expressing concern about recent changes in his behavior. Ali also agrees with his son and has noticed a change in himself. Ali\u2019s son says that his father has become more forgetful. He …	{ "Guidelines Selected as Relevant": [ "[bmj317] Alzheimer's disease", "[bmj55] Depression in adults", "[cg142] Autism spectrum disorder in adults: diagnosis and management", "[ng145] Thyroid disease: assessment and management", "[ng222] Depression in adults: treatment and management", "[ng239] Vitamin B12 deficiency in over 16s: diagnosis and management", "[ng97] Dementia: assessment, management…	{ "Presenting complaint": "Confusion/ personality changes", "Initial presentation": "Ali\u2019s son \u201cMy father got all his bloodwork and investigations done. Do these results point to a diagnosis?\u201d", "Context": "Ali and his son return for a follow-up appointment. During the previous visit, Ali\u2019s son expressed concern about his recent memory decline and personality changes. They ret…	[ { "sender": "System Prompt", "message": "### Information available at the beginning of the visit\n\n**Patient:** Ali Adan, 58 years, Male\n\n**Context:** Ali and his son return for a follow-up appointment. During the previous visit, Ali\u2019s son expressed concern about his recent memory decline and personality changes. They return after ordered investigations have been completed.\n\n**Additio…	{ "Guidelines Selected as Relevant": [ "[bmj242] Assessment of dementia", "[bmj317] Alzheimer's disease", "[bmj968] Frontotemporal dementia", "[cg142] Autism spectrum disorder in adults: diagnosis and management", "[ng97] Dementia: assessment, management and support for people living with dementia and their carers" ], "Differential Diagnosis": [ "Frontotemporal dementia (FTD)", "Alzheimer's disea…	{ "Presenting complaint": "Confusion/ personality changes", "Initial presentation": "Ali\u2019s son says \u201cWe have tried many of the geriatrician\u2019s and your recommended management options and services and they have been very helpful. However, I still think my father\u2019s issues are getting worse which has been hard for myself, my wife and the kids.\u201d", "Context": "Ali returns for a…	[ { "sender": "System Prompt", "message": "### Information available at the beginning of the visit\n\n**Patient:** Ali Adan, 58 years, Male\n\n**Context:** Ali returns for a follow-up appointment with his son. They have seen the geriatrician. Since the last visit, Ali and his son have implemented several recommendations, but his son still feels that his father\u2019s issues are getting worse.\n\n…	{ "Guidelines Selected as Relevant": [ "[bmj317] Alzheimer's disease", "[bmj968] Frontotemporal dementia", "[ng97] Dementia: assessment, management and support for people living with dementia and their carers" ], "Differential Diagnosis": [ "Frontotemporal dementia (FTD)", "Alzheimer's disease", "Vascular dementia", "Parkinson's disease", "Anxiety disorder" ], "In-visit Investigations": [], "Orde…
82	Evaluation	Neurological / Musculoskeletal	Canada	Frontotemporal dementia	https://bestpractice.bmj.com/topics/en-gb/968	https://www.nice.org.uk/guidance/ng97	Difficult	✓	✓	{ "Name": "Margaret Zhou", "Sex": "Female", "Age": "69 years", "Ethnic background": "Chinese", "Location": "Portsmouth, UK", "Lifestyle": "No tobacco use. Occasional glass of wine. No recreational drug use.", "Social and personal circumstances": "Lives alone since her husband's passing two years ago. Daughter lives close by and visits often.", "Occupational history": "Retired lawyer", "Travel his…	{ "Presenting complaint": "Confusion/ personality changes", "Initial presentation": "Margaret appears dismissive and denies any problems. \nHer daughter elaborates on her concerns. \u201cShe has been very forgetful and not like her usual self\u201d.", "Context": "Margaret's daughter brings her in, expressing concern about recent changes in her behavior. Margaret herself denies any issues and insi…	[ { "sender": "System Prompt", "message": "### Information available at the beginning of the visit\n\n**Patient:** Margaret Zhou, 69 years, Female\n\n**Context:** Margaret's daughter brings her in, expressing concern about recent changes in her behavior. Margaret herself denies any issues and insists she's \"perfectly fine.\" However, her daughter reports that Margaret has become increasingly for…	{ "Guidelines Selected as Relevant": [ "[bmj317] Alzheimer's disease", "[bmj968] Frontotemporal dementia", "[ng222] Depression in adults: treatment and management", "[ng97] Dementia: assessment, management and support for people living with dementia and their carers" ], "Differential Diagnosis": [ "Frontotemporal dementia (FTD)", "Alzheimer's disease", "Vascular dementia", "Depression", "Vitamin …	{ "Presenting complaint": "Confusion/ personality changes", "Initial presentation": "Margaret claims \u201cI am fine, I don\u2019t know why everyone around me is fussing over me\u201d. Her daughter says \u201cwe got all the bloodwork and investigations done. Do these give any clues as to what my mother may have?\u201d", "Context": "Margaret returns for a follow-up appointment with her daughter. D…	[ { "sender": "System Prompt", "message": "### Information available at the beginning of the visit\n\n**Patient:** Margaret Zhou, 69 years, Female\n\n**Context:** Margaret returns for a follow-up appointment with her daughter. During the previous visit, Margaret's daughter expressed concern about her recent behavioral and memory changes. They return after ordered investigations have been complete…	{ "Guidelines Selected as Relevant": [ "[bmj317] Alzheimer's disease", "[bmj968] Frontotemporal dementia", "[ng97] Dementia: assessment, management and support for people living with dementia and their carers" ], "Differential Diagnosis": [ "Frontotemporal dementia (FTD)", "Alzheimer's disease", "Vascular dementia", "Pick's disease", "Primary progressive aphasia" ], "In-visit Investigations": [],…	{ "Presenting complaint": "Confusion/ personality changes", "Initial presentation": "Margarat says \u201cI don\u2019t know why I have to keep coming back here every month. It\u2019s a waste of my time.\u201d \n\nHer daughter says \u201cWe have tried many of the geriatrician\u2019s and your recommended management options and services and they have been very helpful. However, I still think my mothe…	[ { "sender": "System Prompt", "message": "### Information available at the beginning of the visit\n\n**Patient:** Margaret Zhou, 69 years, Female\n\n**Context:** Margaret returns for a follow-up appointment with her daughter. They have seen the geriatrician. Since the last visit, Margaret and her daughter have implemented several recommendations, but her daughter still feels that her mother\u201…	{ "Guidelines Selected as Relevant": [ "[bmj317] Alzheimer's disease", "[bmj55] Depression in adults", "[bmj968] Frontotemporal dementia", "[cg142] Autism spectrum disorder in adults: diagnosis and management", "[ng222] Depression in adults: treatment and management", "[ng97] Dementia: assessment, management and support for people living with dementia and their carers" ], "Differential Diagnosis"…
83	Evaluation	Neurological / Musculoskeletal	Canada	Axial spondyloarthritis	https://bestpractice.bmj.com/topics/en-gb/366	https://www.nice.org.uk/guidance/ng65	Easy	—	—	{ "Name": "Gina Bakaj", "Sex": "Female", "Age": "28 years", "Ethnic background": "Ukranian", "Location": "Plymouth, UK", "Lifestyle": "Denies smoking or recreational drug use. Drinks socially. Tries to stay active by walking and occasional workouts. Diet is average with room for improvement.", "Social and personal circumstances": "Lives alone, with supportive network of friends and family.", "Occ…	{ "Presenting complaint": "Back pain", "Initial presentation": "Gina: \"I've been having this back pain for the past 2.5 months It\u2019s really uncomfortable, and I'm worried it might be something serious.\"", "Context": "Gina has been experiencing back pain for the past 2.5 months, which has progressively worsened.", "Information available at the beginning of the visit (including new lab or ima…	[ { "sender": "System Prompt", "message": "### Information available at the beginning of the visit\n\n**Patient:** Gina Bakaj, 28 years, Female\n\n**Context:** Gina has been experiencing back pain for the past 2.5 months, which has progressively worsened.\n\n**Additional information:**\n\nN/A" }, { "sender": "Patient", "message": "Hello doctor. I've been having this back pain for the past 2.5 mon…	{ "Guidelines Selected as Relevant": [ "[bmj189] Assessment of back pain", "[bmj778] Musculoskeletal lower back pain", "[ng59] Low back pain and sciatica in over 16s: assessment and management", "[ng65] Spondyloarthritis in over 16s: diagnosis and management" ], "Differential Diagnosis": [ "Muscle strain or ligament sprain", "Facet joint syndrome", "Sacroiliac joint dysfunction", "Lumbar disc her…	{ "Presenting complaint": "Follow up for persistent back pain.", "Initial presentation": "Gina: \"I'm back to discuss my back pain. It's worse and waking me up at nights now. I need to know what my options are. I also did all the bloodwork and imaging you had ordered at the last visit.\"", "Context": "Gina returns for a follow-up appointment. She continues to experience back pain that\u2019s wors…	[ { "sender": "System Prompt", "message": "### Information available at the beginning of the visit\n\n**Patient:** Gina Bakaj, 28 years, Female\n\n**Context:** Gina returns for a follow-up appointment. She continues to experience back pain that\u2019s worsening.\n\n**Additional information:**\n\nPelvic X-ray Report \n\nExamination: \n\nModality: X-ray \n\nView: Anteroposterior (AP) pelvis \n\nFin…	{ "Guidelines Selected as Relevant": [ "[bmj189] Assessment of back pain", "[bmj366] Axial spondyloarthritis", "[bmj778] Musculoskeletal lower back pain", "[ng65] Spondyloarthritis in over 16s: diagnosis and management", "[qs170] Spondyloarthritis: quality standard" ], "Differential Diagnosis": [ "Axial spondyloarthritis", "Mechanical back pain", "Degenerative disc disease", "Ankylosing spondylit…	{ "Presenting complaint": "Follow up for back pain.", "Initial presentation": "Gina: \"The new drug, which the rheumatologist was in agreement with, is helping me. I\u2019m feeling a lot better these days.\u201d", "Context": "Gina returns for a follow-up appointment. She has been undergoing physical therapy and taking getting adalimumab injectinos as recommended. She also recently saw the rheumat…	[ { "sender": "System Prompt", "message": "### Information available at the beginning of the visit\n\n**Patient:** Gina Bakaj, 28 years, Female\n\n**Context:** Gina returns for a follow-up appointment. She has been undergoing physical therapy and taking getting adalimumab injectinos as recommended. She also recently saw the rheumatologist and had an MRI done.\n\n**Additional information:**\n\nIma…	{ "Guidelines Selected as Relevant": [ "[bmj366] Axial spondyloarthritis", "[ng65] Spondyloarthritis in over 16s: diagnosis and management", "[qs170] Spondyloarthritis: quality standard" ], "Differential Diagnosis": [ "Axial spondyloarthritis", "Ankylosing spondylitis", "Reactive arthritis", "Psoriatic arthritis" ], "In-visit Investigations": [], "Ordered Investigations": [], "Recommendations or …
84	Evaluation	Neurological / Musculoskeletal	Canada	Axial spondyloarthritis	https://bestpractice.bmj.com/topics/en-gb/366	https://www.nice.org.uk/guidance/ng65	Difficult	✓	—	{ "Name": "Karan Singh", "Sex": "Male", "Age": "33 years", "Ethnic background": "Indian", "Location": "Leeds, UK", "Lifestyle": "Denies smoking or recreational drug use. Drinks socially. Tries to stay active by walking and playing tennis. Diet is average.", "Social and personal circumstances": "Lives alone, with supportive network of friends and family.", "Occupational history": "Teacher", "Trave…	{ "Presenting complaint": "Back pain", "Initial presentation": "Karan: \"I've been having this back pain for the past month. It\u2019s quite uncomfortable, and I'm growing concerned about it.\u201d", "Context": "Karan has been experiencing back pain for the past month, which has progressively worsened.", "Information available at the beginning of the visit (including new lab or imaging results, e…	[ { "sender": "System Prompt", "message": "### Information available at the beginning of the visit\n\n**Patient:** Karan Singh, 33 years, Male\n\n**Context:** Karan has been experiencing back pain for the past month, which has progressively worsened.\n\n**Additional information:**\n\nN/A" }, { "sender": "Patient", "message": "Hello doctor!" }, { "sender": "Doctor", "message": "Hi Karan,\n\nI'm so…	{ "Guidelines Selected as Relevant": [ "[bmj189] Assessment of back pain", "[bmj778] Musculoskeletal lower back pain", "[qs155] Low back pain and sciatica in over 16s: quality standard" ], "Differential Diagnosis": [ "Mechanical lower back pain (muscle strain or ligament sprain)", "Lumbar disc herniation", "Spinal stenosis", "Facet joint syndrome", "Sacroiliac joint dysfunction" ], "In-visit Inve…	{ "Presenting complaint": "Follow up for persistent back pain.", "Initial presentation": "Karan: \"I'm back to discuss my back pain. It's worse and waking me up at nights now.\u201d", "Context": "Karan returns for a follow-up appointment. He continues to experience back pain that\u2019s worsening.", "Information available at the beginning of the visit (including new lab or imaging results, etc)":…	[ { "sender": "System Prompt", "message": "### Information available at the beginning of the visit\n\n**Patient:** Karan Singh, 33 years, Male\n\n**Context:** Karan returns for a follow-up appointment. He continues to experience back pain that\u2019s worsening.\n\n**Additional information:**\n\nN/A" }, { "sender": "Patient", "message": "Hi doctor!" }, { "sender": "Doctor", "message": "Hi Karan,\n…	{ "Guidelines Selected as Relevant": [ "[bmj189] Assessment of back pain", "[bmj366] Axial spondyloarthritis", "[bmj778] Musculoskeletal lower back pain", "[ng65] Spondyloarthritis in over 16s: diagnosis and management", "[qs155] Low back pain and sciatica in over 16s: quality standard", "[qs170] Spondyloarthritis: quality standard" ], "Differential Diagnosis": [ "Ankylosing spondylitis", "Lumbar…	{ "Presenting complaint": "Follow up for back pain.", "Initial presentation": "Karan: \"I'm back to discuss my back pain. It's worse and waking me up at nights now. I need to know what my options are. I also did all the bloodwork and imaging you had ordered at the last visit.\"", "Context": "Karan returns for a follow-up appointment. He has been undergoing physiotherapy, occupational therapy and …	[ { "sender": "System Prompt", "message": "### Information available at the beginning of the visit\n\n**Patient:** Karan Singh, 33 years, Male\n\n**Context:** Karan returns for a follow-up appointment. He has been undergoing physiotherapy, occupational therapy and massage therapy. He is using ibuprofen for pain management. He has gotten the X-ray and bloodwork that was ordered.\n\n**Additional in…	{ "Guidelines Selected as Relevant": [ "[bmj189] Assessment of back pain", "[bmj366] Axial spondyloarthritis", "[bmj778] Musculoskeletal lower back pain", "[ng100] Rheumatoid arthritis in adults: management", "[ng65] Spondyloarthritis in over 16s: diagnosis and management", "[qs155] Low back pain and sciatica in over 16s: quality standard", "[qs170] Spondyloarthritis: quality standard" ], "Differ…
85	Evaluation	Neurological / Musculoskeletal	Canada	Migraine	https://bestpractice.bmj.com/topics/en-gb/10	https://www.nice.org.uk/guidance/cg150	Easy	—	—	{ "Name": "Anna Gonzalez", "Sex": "Female", "Age": "26 years", "Ethnic background": "Mexican", "Location": "London", "Lifestyle": "Denies smoking or recreational drug use. Drinks socially but has cut back due to triggers. Work involves long hours at the computer. Exercises occasionally but affected by headaches. Diet could be improved.", "Social and personal circumstances": "Lives with a supporti…	{ "Presenting complaint": "Headaches", "Initial presentation": "Anna: \"I've been having these terrible headaches for the past 3 months.\u201d", "Context": "Anna has been experiencing headaches for the past 3 months, with increasing frequency and intensity.", "Information available at the beginning of the visit (including new lab or imaging results, etc)": "n/a", "Information to be shared to the …	[ { "sender": "System Prompt", "message": "### Information available at the beginning of the visit\n\n**Patient:** Anna Gonzalez, 26 years, Female\n\n**Context:** Anna has been experiencing headaches for the past 3 months, with increasing frequency and intensity.\n\n**Additional information:**\n\nn/a" }, { "sender": "Patient", "message": "Hi Doc, I've been dealing with these terrible headaches fo…	{ "Guidelines Selected as Relevant": [ "[bmj10] Migraine headache in adults", "[bmj9] Assessment of acute headache in adults", "[cg150] Headaches in over 12s: diagnosis and management" ], "Differential Diagnosis": [ "Migraine headaches", "Tension headaches", "Sinus headaches", "Cluster headaches" ], "In-visit Investigations": [], "Ordered Investigations": [ "Neurological examination by a neurolog…	{ "Presenting complaint": "Follow-up for persistent headaches.", "Initial presentation": "Anna: \"I'm back to discuss my headaches. They are getting worse, and I now have nausea and sensitivity to light almost every day.\"", "Context": "Anna returns for a follow-up appointment. She continues to experience headaches and now experiences nausea and sensitivity to light more frequently. The pain has …	[ { "sender": "System Prompt", "message": "### Information available at the beginning of the visit\n\n**Patient:** Anna Gonzalez, 26 years, Female\n\n**Context:** Anna returns for a follow-up appointment. She continues to experience headaches and now experiences nausea and sensitivity to light more frequently. The pain has also worsened.\n\n**Additional information:**\n\nNA" }, { "sender": "Patie…	{ "Guidelines Selected as Relevant": [ "[bmj10] Migraine headache in adults", "[bmj9] Assessment of acute headache in adults", "[cg113] Generalised anxiety disorder and panic disorder in adults: management", "[cg150] Headaches in over 12s: diagnosis and management" ], "Differential Diagnosis": [ "Migraine headaches", "Tension headaches", "Cluster headaches", "Sinus headaches", "Medication overuse…	{ "Presenting complaint": "Follow-up for pain control of migraines.", "Initial presentation": "Anna: \"The medications and lifestyle changes seem to finally be helping.\u201d", "Context": "Anna returns for a follow-up appointment. She has been taking the prescribed medications and trying lifestyle changes as recommended. She is starting to feel better now.", "Information available at the beginnin…	[ { "sender": "System Prompt", "message": "### Information available at the beginning of the visit\n\n**Patient:** Anna Gonzalez, 26 years, Female\n\n**Context:** Anna returns for a follow-up appointment. She has been taking the prescribed medications and trying lifestyle changes as recommended. She is starting to feel better now.\n\n**Additional information:**\n\nn/a" }, { "sender": "Patient", "…	{ "Guidelines Selected as Relevant": [ "[bmj10] Migraine headache in adults", "[bmj9] Assessment of acute headache in adults", "[cg150] Headaches in over 12s: diagnosis and management" ], "Differential Diagnosis": [ "Migraines", "Tension headaches", "Cluster headaches", "Sinusitis", "Temporomandibular joint disorder (TMJ)" ], "In-visit Investigations": [ "Review patient's headache diary for sympt…
86	Evaluation	Neurological / Musculoskeletal	Canada	Migraine	https://bestpractice.bmj.com/topics/en-gb/10	https://www.nice.org.uk/guidance/cg150	Difficult	✓	✓	{ "Name": "Amira Ahmed", "Sex": "Female", "Age": "24 years", "Ethnic background": "Lebanese", "Location": "London, UK", "Lifestyle": "Denies smoking or recreational drug use. Drinks socially but has cut back due to triggers. Work involves long hours at the computer. Exercises occasionally (does yoga) but affected by headaches. Diet could be improved.", "Social and personal circumstances": "Lives …	{ "Presenting complaint": "Headaches", "Initial presentation": "Amira: \"I've been having these horrible headaches for the past 2 months.\u201d", "Context": "Amira has been experiencing headaches for the past 2 months, with increasing frequency and intensity.", "Information available at the beginning of the visit (including new lab or imaging results, etc)": "N/A", "Information to be shared to th…	[ { "sender": "System Prompt", "message": "### Information available at the beginning of the visit\n\n**Patient:** Amira Ahmed, 24 years, Female\n\n**Context:** Amira has been experiencing headaches for the past 2 months, with increasing frequency and intensity.\n\n**Additional information:**\n\nN/A" }, { "sender": "Patient", "message": "Hi Doctor. I've been having these horrible headaches for th…	{ "Guidelines Selected as Relevant": [ "[bmj10] Migraine headache in adults", "[bmj12] Tension-type headache", "[bmj9] Assessment of acute headache in adults", "[cg150] Headaches in over 12s: diagnosis and management" ], "Differential Diagnosis": [ "Migraines", "Tension headaches", "Ocular migraines", "Sinusitis", "Cluster headaches" ], "In-visit Investigations": [], "Ordered Investigations": [ "…	{ "Presenting complaint": "Follow-up for persistent headaches.", "Initial presentation": "Amira: \"I'm back to discuss my headaches. They are getting slightly worse.\u201d", "Context": "Amira returns for a follow-up appointment. She continues to experience headaches and now experiences nausea and sensitivity to light more frequently. The pain has also slightly worsened.", "Information available a…	[ { "sender": "System Prompt", "message": "### Information available at the beginning of the visit\n\n**Patient:** Amira Ahmed, 24 years, Female\n\n**Context:** Amira returns for a follow-up appointment. She continues to experience headaches and now experiences nausea and sensitivity to light more frequently. The pain has also slightly worsened.\n\n**Additional information:**\n\nN/A" }, { "sender…	{ "Guidelines Selected as Relevant": [ "[bmj10] Migraine headache in adults", "[bmj12] Tension-type headache", "[bmj9] Assessment of acute headache in adults", "[bmj966] Optic neuritis", "[cg113] Generalised anxiety disorder and panic disorder in adults: management", "[cg150] Headaches in over 12s: diagnosis and management", "[ng220] Multiple sclerosis in adults: management" ], "Differential Diag…	{ "Presenting complaint": "Follow-up for pain control of migraines.", "Initial presentation": "Amira: \"The medications and lifestyle changes seem to finally be helping.\u201d", "Context": "Amira returns for a follow-up appointment. She has been taking the prescribed medications and trying lifestyle changes as recommended. She is starting to feel better now.", "Information available at the beginn…	[ { "sender": "System Prompt", "message": "### Information available at the beginning of the visit\n\n**Patient:** Amira Ahmed, 24 years, Female\n\n**Context:** Amira returns for a follow-up appointment. She has been taking the prescribed medications and trying lifestyle changes as recommended. She is starting to feel better now.\n\n**Additional information:**\n\nN/A" }, { "sender": "Patient", "m…	{ "Guidelines Selected as Relevant": [ "[bmj10] Migraine headache in adults", "[bmj12] Tension-type headache", "[bmj9] Assessment of acute headache in adults", "[cg113] Generalised anxiety disorder and panic disorder in adults: management", "[cg150] Headaches in over 12s: diagnosis and management", "[ng220] Multiple sclerosis in adults: management" ], "Differential Diagnosis": [ "Migraines", "Ten…
87	Evaluation	Neurological / Musculoskeletal	Canada	Sciatica	https://bestpractice.bmj.com/topics/en-gb/778	https://www.nice.org.uk/guidance/ng59	Easy	—	—	{ "Name": "Bernard Georgiou", "Sex": "Male", "Age": "48 years", "Ethnic background": "Greek", "Location": "Manchester, UK", "Lifestyle": "Denies smoking or recreational drug use. Drinks socially. Work is mostly sedentary but tries to stay active with walking and occasional workouts. Diet is average with room for improvement.", "Social and personal circumstances": "Lives alone, with supportive net…	{ "Presenting complaint": "Back pain", "Initial presentation": "Bernard: \"I've been having this back pain for the past 4 weeks. It\u2019s really uncomfortable, and I'm worried it might be something serious.\"", "Context": "Bernard has been experiencing back pain for the past 4 weeks, which has progressively worsened.", "Information available at the beginning of the visit (including new lab or im…	[ { "sender": "System Prompt", "message": "### Information available at the beginning of the visit\n\n**Patient:** Bernard Georgiou, 48 years, Male\n\n**Context:** Bernard has been experiencing back pain for the past 4 weeks, which has progressively worsened.\n\n**Additional information:**\n\nN/A" }, { "sender": "Patient", "message": "I've been having this back pain for the past 4 weeks. It\u2019…	{ "Guidelines Selected as Relevant": [ "[bmj189] Assessment of back pain", "[bmj55] Depression in adults", "[ng59] Low back pain and sciatica in over 16s: assessment and management", "[qs155] Low back pain and sciatica in over 16s: quality standard" ], "Differential Diagnosis": [ "Lumbar strain or sprain", "Degenerative disc disease", "Herniated disc", "Muscle strain", "Facet joint syndrome" ], "…	{ "Presenting complaint": "Follow up for persistent back pain.", "Initial presentation": "Bernard: \"I'm back to discuss my back pain. I now also have tingling down my right leg. I need to know what my options are.\"", "Context": "Bernard returns for a follow-up appointment. He continues to experience back pain and now experiences tingling down his right leg. The pain has also worsened.", "Inform…	[ { "sender": "System Prompt", "message": "### Information available at the beginning of the visit\n\n**Patient:** Bernard Georgiou, 48 years, Male\n\n**Context:** Bernard returns for a follow-up appointment. He continues to experience back pain and now experiences tingling down his right leg. The pain has also worsened.\n\n**Additional information:**\n\nN/A" }, { "sender": "Patient", "message": …	{ "Guidelines Selected as Relevant": [ "[bmj189] Assessment of back pain", "[bmj778] Musculoskeletal lower back pain", "[ng59] Low back pain and sciatica in over 16s: assessment and management", "[qs155] Low back pain and sciatica in over 16s: quality standard" ], "Differential Diagnosis": [ "Herniated disc or nerve compression", "Lumbar spinal stenosis", "Degenerative disc disease", "Facet joint…	{ "Presenting complaint": "Follow up for persistent back pain and tingling down the right leg.", "Initial presentation": "Bernard: \"The physical therapy, occupational therapy, massage therapy and ibuprofen is not helping much. I\u2019m still in a lot of pain with this horrible tingling in my right leg. I did the MRI you had ordered.\u201d", "Context": "Bernard returns for a follow-up appointment…	[ { "sender": "System Prompt", "message": "### Information available at the beginning of the visit\n\n**Patient:** Bernard Georgiou, 48 years, Male\n\n**Context:** Bernard returns for a follow-up appointment. He has been undergoing physical therapy and taking Ibuprofen as recommended. He also recently had the MRI done.\n\n**Additional information:**\n\nMRI Findings: \n\nTechnique: \n\nMRI of the …	{ "Guidelines Selected as Relevant": [ "[bmj189] Assessment of back pain", "[bmj778] Musculoskeletal lower back pain", "[ng59] Low back pain and sciatica in over 16s: assessment and management", "[qs155] Low back pain and sciatica in over 16s: quality standard" ], "Differential Diagnosis": [ "Herniated disc (L4-L5)", "Lumbar spinal stenosis", "Degenerative disc disease", "Facet joint syndrome", "…
88	Evaluation	Neurological / Musculoskeletal	Canada	Sciatica	https://bestpractice.bmj.com/topics/en-gb/778	https://www.nice.org.uk/guidance/ng59	Difficult	—	✓	{ "Name": "Maria Markovic", "Sex": "Female", "Age": "51 years", "Ethnic background": "Serbian", "Location": "Bristol, UK", "Lifestyle": "Denies smoking or recreational drug use. Drinks socially. Work is mostly sedentary but tries to stay active by doing pilates. Diet is average with room for improvement.", "Social and personal circumstances": "Lives with partner, with supportive network of friend…	{ "Presenting complaint": "Back pain", "Initial presentation": "Maria: \"I've been having this back pain for the past 5 weeks. It\u2019s bothering me and I\u2019d like to remedy it before it gets worse.\u201d", "Context": "Maria has been experiencing back pain for the past 5 weeks, which has progressively worsened.", "Information available at the beginning of the visit (including new lab or imagi…	[ { "sender": "System Prompt", "message": "### Information available at the beginning of the visit\n\n**Patient:** Maria Markovic, 51 years, Female\n\n**Context:** Maria has been experiencing back pain for the past 5 weeks, which has progressively worsened.\n\n**Additional information:**\n\nN/A" }, { "sender": "Patient", "message": "I've been having this back pain for the past 5 weeks. It\u2019s …	{ "Guidelines Selected as Relevant": [ "[bmj189] Assessment of back pain", "[bmj578] Musculoskeletal sprains and strains", "[ng59] Low back pain and sciatica in over 16s: assessment and management", "[qs155] Low back pain and sciatica in over 16s: quality standard" ], "Differential Diagnosis": [ "Lumbar strain or sprain", "Degenerative disc disease", "Facet joint syndrome", "Muscle strain or spas…	{ "Presenting complaint": "Follow up for persistent back pain.", "Initial presentation": "Maria: \"I'm back to discuss my back pain. I now also have tingling down my left leg. I need to know what my options are.\"", "Context": "Maria returns for a follow-up appointment. She continues to experience back pain and now experiences tingling down her left leg. The pain has also worsened.", "Information…	[ { "sender": "System Prompt", "message": "### Information available at the beginning of the visit\n\n**Patient:** Maria Markovic, 51 years, Female\n\n**Context:** Maria returns for a follow-up appointment. She continues to experience back pain and now experiences tingling down her left leg. The pain has also worsened.\n\n**Additional information:**\n\nN/A" }, { "sender": "Patient", "message": "H…	{ "Guidelines Selected as Relevant": [ "[bmj189] Assessment of back pain", "[bmj366] Axial spondyloarthritis", "[bmj778] Musculoskeletal lower back pain", "[ng59] Low back pain and sciatica in over 16s: assessment and management", "[qs155] Low back pain and sciatica in over 16s: quality standard" ], "Differential Diagnosis": [ "Herniated disc", "Spinal stenosis", "Facet joint syndrome", "Lumbar d…	{ "Presenting complaint": "Follow up for persistent back pain and tingling down the left leg.", "Initial presentation": "Maria: \"The physical therapy, occupational therapy, massage therapy and tramadol is not helping much. I\u2019m still in a lot of pain with this horrible tingling in my left leg. I did the MRI you had ordered.\u201d", "Context": "Maria returns for a follow-up appointment. She h…	[ { "sender": "System Prompt", "message": "### Information available at the beginning of the visit\n\n**Patient:** Maria Markovic, 51 years, Female\n\n**Context:** Maria returns for a follow-up appointment. She has been undergoing physical therapy and taking tramadol as recommended. She also recently had the MRI done.\n\n**Additional information:**\n\nMRI Findings: \n\nTechnique: MRI of the lumba…	{ "Guidelines Selected as Relevant": [ "[bmj189] Assessment of back pain", "[bmj778] Musculoskeletal lower back pain", "[ng59] Low back pain and sciatica in over 16s: assessment and management", "[qs155] Low back pain and sciatica in over 16s: quality standard" ], "Differential Diagnosis": [ "Herniated disc (L5-S1)", "Spinal stenosis", "Lumbar disc degeneration", "Facet joint syndrome", "Sciatica…
89	Evaluation	Neurological / Musculoskeletal	Canada	Rheumatoid arthritis	https://bestpractice.bmj.com/topics/en-gb/105	https://www.nice.org.uk/guidance/ng100	Easy	—	—	{ "Name": "Oluwassen Odozor", "Sex": "Female", "Age": "53 years", "Ethnic background": "Nigerian", "Location": "Nottingham, UK", "Lifestyle": "Has smoked 10 cigarettes/ day for the past 30 years. Drinks socially only. Work involves long hours sitting and typing. Exercises by going to dance classes. Diet is healthy.", "Social and personal circumstances": "Lives with a supportive husband. Has a dau…	{ "Presenting complaint": "Joint pain in fingers and feet.", "Initial presentation": "Oluwassen: \"I've been having this joint pain in my fingers and feet for the past 4 months.\u201d", "Context": "Oluwassen has been experiencing joint pain in her fingers and feet for the past 4 months.", "Information available at the beginning of the visit (including new lab or imaging results, etc)": "N/A", "In…	[ { "sender": "System Prompt", "message": "### Information available at the beginning of the visit\n\n**Patient:** Oluwassen Odozor, 53 years, Female\n\n**Context:** Oluwassen has been experiencing joint pain in her fingers and feet for the past 4 months.\n\n**Additional information:**\n\nN/A" }, { "sender": "Patient", "message": "Hi, Doctor. I've been having this joint pain in my fingers and fee…	{ "Guidelines Selected as Relevant": [ "[bmj105] Rheumatoid arthritis", "[ng100] Rheumatoid arthritis in adults: management", "[qs33] Rheumatoid arthritis in over 16s: quality standard" ], "Differential Diagnosis": [ "Rheumatoid arthritis", "Osteoarthritis", "Psoriatic arthritis", "Gout" ], "In-visit Investigations": [], "Ordered Investigations": [ "Refer Oluwassen to a rheumatologist for compreh…	{ "Presenting complaint": "Follow-up for persistent joint pain", "Initial presentation": "Oluwassen: \"I'm back to discuss my joint pain. It feels like it\u2019s getting worse.\u201d", "Context": "Oluwassen returns for a follow-up appointment. She continues to experience joint pain.", "Information available at the beginning of the visit (including new lab or imaging results, etc)": "X-Ray Hands a…	[ { "sender": "System Prompt", "message": "### Information available at the beginning of the visit\n\n**Patient:** Oluwassen Odozor, 53 years, Female\n\n**Context:** Oluwassen returns for a follow-up appointment. She continues to experience joint pain.\n\n**Additional information:**\n\nX-Ray Hands and Feet \n\nExamination Details: \n\nModality: X-ray \n\nViews Taken: \n\nHands: PA (posteroanterio…	{ "Guidelines Selected as Relevant": [ "[bmj105] Rheumatoid arthritis", "[ng100] Rheumatoid arthritis in adults: management", "[qs33] Rheumatoid arthritis in over 16s: quality standard" ], "Differential Diagnosis": [ "Rheumatoid arthritis", "Psoriatic arthritis", "Osteoarthritis", "Lupus (Systemic lupus erythematosus)", "Reactive arthritis" ], "In-visit Investigations": [], "Ordered Investigation…	{ "Presenting complaint": "Follow-up for pain control of rheumatoid arthritis.", "Initial presentation": "Oluwassen: \"The medications and lifestyle changes seem to be helping a little bit.\u201d", "Context": "Oluwassen returns for a follow-up appointment. She has been taking the prescribed medications and trying lifestyle changes as recommended which is somewhat helping.", "Information available…	[ { "sender": "System Prompt", "message": "### Information available at the beginning of the visit\n\n**Patient:** Oluwassen Odozor, 53 years, Female\n\n**Context:** Oluwassen returns for a follow-up appointment. She has been taking the prescribed medications and trying lifestyle changes as recommended which is somewhat helping.\n\n**Additional information:**\n\nN/A" }, { "sender": "Patient", "me…	{ "Guidelines Selected as Relevant": [ "[bmj105] Rheumatoid arthritis", "[ng100] Rheumatoid arthritis in adults: management", "[qs33] Rheumatoid arthritis in over 16s: quality standard" ], "Differential Diagnosis": [ "Rheumatoid arthritis", "Psoriatic arthritis", "Osteoarthritis", "Lupus (SLE)" ], "In-visit Investigations": [], "Ordered Investigations": [ "Repeat Liver Function Tests (LFTs) inclu…
90	Evaluation	Neurological / Musculoskeletal	Canada	Rheumatoid arthritis	https://bestpractice.bmj.com/topics/en-gb/105	https://www.nice.org.uk/guidance/ng100	Difficult	—	✓	{ "Name": "Emily Tanaka", "Sex": "Female", "Age": "39 years", "Ethnic background": "Japanese", "Location": "Bradford, UK", "Lifestyle": "She does not smoke or do recreational drugs. Drinks socially only (not since the start of the pregnancy). Work involves long hours sitting and typing. Exercises by going to yoga classes. Diet is healthy.", "Social and personal circumstances": "Lives with a suppo…	{ "Presenting complaint": "Joint pain in fingers and feet.", "Initial presentation": "Emily: \"I've been having this joint pain in my fingers and feet for the past 2.5 months.\u201d", "Context": "Emily has been experiencing joint pain in her fingers and feet for the past 2.5 months.", "Information available at the beginning of the visit (including new lab or imaging results, etc)": "N/A", "Inform…	[ { "sender": "System Prompt", "message": "### Information available at the beginning of the visit\n\n**Patient:** Emily Tanaka, 39 years, Female\n\n**Context:** Emily has been experiencing joint pain in her fingers and feet for the past 2.5 months.\n\n**Additional information:**\n\nN/A" }, { "sender": "Patient", "message": "Hello, I've been having this joint pain in my fingers and feet for the p…	{ "Guidelines Selected as Relevant": [ "[bmj105] Rheumatoid arthritis", "[bmj578] Musculoskeletal sprains and strains", "[ng100] Rheumatoid arthritis in adults: management", "[ng219] Gout: diagnosis and management", "[qs33] Rheumatoid arthritis in over 16s: quality standard" ], "Differential Diagnosis": [ "Rheumatoid arthritis", "Pregnancy-related joint pain", "Psoriatic arthritis", "Reactive art…	{ "Presenting complaint": "Follow-up for persistent joint pain", "Initial presentation": "Emily: \"I'm back to discuss my joint pain. It feels like it\u2019s getting worse.\u201d", "Context": "Emily returns for a follow-up appointment. She continues to experience joint pain.", "Information available at the beginning of the visit (including new lab or imaging results, etc)": "X-Ray Hands and Feet …	[ { "sender": "System Prompt", "message": "### Information available at the beginning of the visit\n\n**Patient:** Emily Tanaka, 39 years, Female\n\n**Context:** Emily returns for a follow-up appointment. She continues to experience joint pain.\n\n**Additional information:**\n\nX-Ray Hands and Feet \n\nExamination: \n\nType: X-Ray \n\nArea: Hands and Feet \n\nViews: AP (Anteroposterior), Oblique …	{ "Guidelines Selected as Relevant": [ "[bmj105] Rheumatoid arthritis", "[ng100] Rheumatoid arthritis in adults: management", "[ng226] Osteoarthritis in over 16s: diagnosis and management", "[qs33] Rheumatoid arthritis in over 16s: quality standard" ], "Differential Diagnosis": [ "Rheumatoid arthritis" ], "In-visit Investigations": [], "Ordered Investigations": [ "Repeat Complete Blood Count (CBC…	{ "Presenting complaint": "Follow-up for pain control of rheumatoid arthritis.", "Initial presentation": "Emily: \"The medications and lifestyle changes seem to be helping a little bit.\u201d", "Context": "Emily returns for a follow-up appointment. She has been taking the prescribed medications and trying lifestyle changes as recommended which is somewhat helping.", "Information available at the …	[ { "sender": "System Prompt", "message": "### Information available at the beginning of the visit\n\n**Patient:** Emily Tanaka, 39 years, Female\n\n**Context:** Emily returns for a follow-up appointment. She has been taking the prescribed medications and trying lifestyle changes as recommended which is somewhat helping.\n\n**Additional information:**\n\nN/A" }, { "sender": "Patient", "message": …	{ "Guidelines Selected as Relevant": [ "[bmj105] Rheumatoid arthritis", "[ng100] Rheumatoid arthritis in adults: management", "[ng226] Osteoarthritis in over 16s: diagnosis and management", "[qs33] Rheumatoid arthritis in over 16s: quality standard" ], "Differential Diagnosis": [ "Rheumatoid arthritis", "Psoriatic arthritis", "Osteoarthritis", "Lupus", "Reactive arthritis" ], "In-visit Investigat…
91	Evaluation	Neurological / Musculoskeletal	India	Epilepsy	https://bestpractice.bmj.com/topics/en-gb/543	https://www.nice.org.uk/guidance/ng217	Easy	—	—	{ "Name": "Shaji John", "Sex": "Male", "Age": "26 years", "Ethnic background": "British Indian", "Location": "Manchester UK", "Lifestyle": "You do not smoke nor drink alcohol. You are a non-vegetarian and have\npork quite often. You also have lots of fruits, salads and raw vegetables.", "Social and personal circumstances": "You live with your wife in a 3 bedded apartment. You are independent in y…	{ "Presenting complaint": "Fits", "Initial presentation": "You had fits 5 days ago", "Context": "New patient in primary care. Information in clinic booking sheet.", "Information available at the beginning of the visit (including new lab or imaging results, etc)": "Patient had fits 5 day ago.", "Information to be shared to the doctor if the patient is explicitly asked": "Your colleagues at the off…	[ { "sender": "System Prompt", "message": "### Information available at the beginning of the visit\n\n**Patient:** Shaji John, 26 years, Male\n\n**Context:** New patient in primary care. Information in clinic booking sheet.\n\n**Additional information:**\n\nPatient had fits 5 day ago." }, { "sender": "Patient", "message": "hello doctor, I had fits 5 days ago" }, { "sender": "Doctor", "message": "…	{ "Guidelines Selected as Relevant": [ "[bmj10] Migraine headache in adults", "[bmj543] Generalised seizures in adults", "[ng217] Epilepsies in children, young people and adults" ], "Differential Diagnosis": [ "New onset seizure disorder", "Focal seizure with secondary generalization", "Temporal lobe epilepsy", "Metabolic disorder (e.g., hypoglycemia, electrolyte imbalance)" ], "In-visit Investig…	{ "Presenting complaint": "Threw fits a week ago", "Initial presentation": "You have come back for follow-up after 2 days with your test reports. You had taken the antiepileptic tablet Levetiracetam as advised for all these days. You are now here to discuss the reports.", "Context": ": First Follow-up visit", "Information available at the beginning of the visit (including new lab or imaging resul…	[ { "sender": "System Prompt", "message": "### Information available at the beginning of the visit\n\n**Patient:** Shaji John, 26 years, Male\n\n**Context:** : First Follow-up visit\n\n**Additional information:**\n\nThe patient has come for follow-up with his test reports which shows serum shows normal complete blood picture, normal electrolytes, renal function & liver function tests. His EEG rep…	{ "Guidelines Selected as Relevant": [ "[bmj140] Multiple sclerosis", "[bmj543] Generalised seizures in adults", "[bmj925] Brain abscess", "[ng220] Multiple sclerosis in adults: management", "[ng234] Spinal metastases and metastatic spinal cord compression", "[ng35] Myeloma: diagnosis and management" ], "Differential Diagnosis": [ "Neurocysticercosis" ], "In-visit Investigations": [], "Ordered In…	{ "Presenting complaint": "Headache and occasional blurring of vision", "Initial presentation": "You have been taking the medicines advised for you for the last 2 week and also following the dietary precautions told to you.", "Context": "Second Follow-up visit after 14 days.", "Information available at the beginning of the visit (including new lab or imaging results, etc)": "The patient has been …	[ { "sender": "System Prompt", "message": "### Information available at the beginning of the visit\n\n**Patient:** Shaji John, 26 years, Male\n\n**Context:** Second Follow-up visit after 14 days.\n\n**Additional information:**\n\nThe patient has been taking Tab Levetiracetam 500 mg BD for 3 weeks now. He has completed a course of anthelminthic Tab Albendazole for past 14 days." }, { "sender": "Pa…	{ "Guidelines Selected as Relevant": [ "[bmj10] Migraine headache in adults", "[bmj543] Generalised seizures in adults", "[bmj925] Brain abscess", "[bmj966] Optic neuritis", "[ng217] Epilepsies in children, young people and adults", "[ng220] Multiple sclerosis in adults: management" ], "Differential Diagnosis": [ "Neurocysticercosis with ongoing inflammation and potential medication side effects"…
92	Evaluation	Neurological / Musculoskeletal	India	Epilepsy	https://bestpractice.bmj.com/topics/en-gb/543	https://www.nice.org.uk/guidance/ng217	Difficult	—	✓	{ "Name": "Marina Gomes", "Sex": "Female", "Age": "25 years", "Ethnic background": "British Indian", "Location": "London UK", "Lifestyle": "You do not smoke or drink alcohol", "Social and personal circumstances": "You live with your husband in 3-bedroom apartment. You are independent in your ADLs (activities of daily life).", "Occupational history": "You\u2019re a homemaker", "Travel history": "N…	{ "Presenting complaint": "Eager to conceive", "Initial presentation": "You have been diagnosed with epilepsy since childhood and are on the drug Valproate. You got married 3 months ago and are eager to conceive.", "Context": "A new patient in primary care. Information in clinic booking sheet.", "Information available at the beginning of the visit (including new lab or imaging results, etc)": "Th…	[ { "sender": "System Prompt", "message": "### Information available at the beginning of the visit\n\n**Patient:** Marina Gomes, 25 years, Female\n\n**Context:** A new patient in primary care. Information in clinic booking sheet.\n\n**Additional information:**\n\nThe patient has been a known epileptic since childhood and is on antiepileptic drugs sodium valproate." }, { "sender": "Patient", "mess…	{ "Guidelines Selected as Relevant": [ "[bmj543] Generalised seizures in adults", "[ng217] Epilepsies in children, young people and adults", "[qs115] Antenatal and postnatal mental health: quality standard", "[qs211] Epilepsies in children, young people and adults: quality standard" ], "Differential Diagnosis": [ "Need for medication change for epilepsy during pregnancy planning", "Epilepsy (gene…	{ "Presenting complaint": "Pregnancy with a history of epilepsy.", "Initial presentation": "You have come back for a follow-up after 6 months with missed periods and you have found out that you are pregnant. You have been taking Tab Levetiracetam 500 mg twice a day and Tab Folic acid 5 mg OID as advised in the last visit.", "Context": "First Follow-up visit after 6 months.", "Information availabl…	[ { "sender": "System Prompt", "message": "### Information available at the beginning of the visit\n\n**Patient:** Marina Gomes, 25 years, Female\n\n**Context:** First Follow-up visit after 6 months.\n\n**Additional information:**\n\nThe patient has come for a follow-up after 6 months after her last visit. She has missed her periods for the last 2 months. Her urine pregnancy test is positive." },…	{ "Guidelines Selected as Relevant": [ "[bmj174] Ectopic pregnancy", "[bmj24] Type 2 diabetes in adults", "[bmj543] Generalised seizures in adults", "[ng133] Hypertension in pregnancy: diagnosis and management", "[ng217] Epilepsies in children, young people and adults", "[ng3] Diabetes in pregnancy: management from preconception to the postnatal period" ], "Differential Diagnosis": [ "Pregnancy c…	{ "Presenting complaint": "Pregnancy with epilepsy", "Initial presentation": "You are 2 months pregnant and you want to discuss your test reports.", "Context": "Second Follow-up visit after 1 week.", "Information available at the beginning of the visit (including new lab or imaging results, etc)": "The patient is a known epileptic since childhood and is 8 weeks pregnant. She has come for a follow…	[ { "sender": "System Prompt", "message": "### Information available at the beginning of the visit\n\n**Patient:** Marina Gomes, 25 years, Female\n\n**Context:** Second Follow-up visit after 1 week.\n\n**Additional information:**\n\nThe patient is a known epileptic since childhood and is 8 weeks pregnant. She has come for a follow-up with her investigations: Hb -12gm/dL; Blood group: B+; HIV, VDR…	{ "Guidelines Selected as Relevant": [ "[bmj10] Migraine headache in adults", "[bmj543] Generalised seizures in adults", "[bmj769] Assessment of dyspepsia", "[cg192] Antenatal and postnatal mental health: clinical management and service guidance", "[ng133] Hypertension in pregnancy: diagnosis and management", "[ng217] Epilepsies in children, young people and adults" ], "Differential Diagnosis": […
93	Evaluation	Neurological / Musculoskeletal	India	Multiple sclerosis	https://bestpractice.bmj.com/topics/en-gb/140	https://www.nice.org.uk/guidance/ng220	Easy	—	—	{ "Name": "Rohit Kumar", "Sex": "Male", "Age": "40 years", "Ethnic background": "Asian Indian", "Location": "Derby UK", "Lifestyle": "You do not smoke or drink alcohol.", "Social and personal circumstances": "You live with your wife & a 10-year-old son in a 3 bedroom apartment. You are independent in your ADLs (activities of daily life).", "Occupational history": "Banker", "Travel history": "None…	{ "Presenting complaint": "You have right-sided eye pain and blurring of vision for 1 week.", "Initial presentation": "You have pain and cloudy vision in the right eye. There was no trauma to the eye", "Context": "A new patient in primary care. Information in clinic booking sheet.", "Information available at the beginning of the visit (including new lab or imaging results, etc)": "You have right-…	[ { "sender": "System Prompt", "message": "### Information available at the beginning of the visit\n\n**Patient:** Rohit Kumar, 40 years, Male\n\n**Context:** A new patient in primary care. Information in clinic booking sheet.\n\n**Additional information:**\n\nYou have right-sided eye pain and blurring of vision for 1 week." }, { "sender": "Patient", "message": "Hello doctor" }, { "sender": "Doct…	{ "Guidelines Selected as Relevant": [ "[bmj966] Optic neuritis", "[ng77] Cataracts in adults: management", "[ng81] Glaucoma: diagnosis and management", "[ng82] Age-related macular degeneration", "[qs180] Serious eye disorders: quality standard" ], "Differential Diagnosis": [ "Optic neuritis", "Retinal detachment", "Macular degeneration", "Glaucoma", "Uveitis" ], "In-visit Investigations": [], "O…	{ "Presenting complaint": "Pain and cloudy vision in the right eye x 1 week", "Initial presentation": "You are worried about your reports.", "Context": "First Follow-up visit after 3 days", "Information available at the beginning of the visit (including new lab or imaging results, etc)": "The patient has come for a follow-up with his test reports which show a normal complete blood picture, normal…	[ { "sender": "System Prompt", "message": "### Information available at the beginning of the visit\n\n**Patient:** Rohit Kumar, 40 years, Male\n\n**Context:** First Follow-up visit after 3 days\n\n**Additional information:**\n\nThe patient has come for a follow-up with his test reports which show a normal complete blood picture, normal electrolytes, renal function & liver function tests and norma…	{ "Guidelines Selected as Relevant": [ "[bmj140] Multiple sclerosis", "[bmj966] Optic neuritis", "[ng220] Multiple sclerosis in adults: management", "[qs108] Multiple sclerosis: quality standard" ], "Differential Diagnosis": [ "Optic neuritis", "Multiple sclerosis", "Autoimmune disorders (e.g., lupus, sarcoidosis)", "Infections (e.g., viral, bacterial)" ], "In-visit Investigations": [], "Ordered …	{ "Presenting complaint": "Stiffness of right hand for the past 1 day.", "Initial presentation": "You have been taking the medicines advised for you for the last 2 weeks and you have been exercising as advised. Your visual symptoms have improved after 2 weeks of therapy. Since last day you have been experiencing stiffness of the right hand.", "Context": "Second Follow-up visit after 14 days.", "I…	[ { "sender": "System Prompt", "message": "### Information available at the beginning of the visit\n\n**Patient:** Rohit Kumar, 40 years, Male\n\n**Context:** Second Follow-up visit after 14 days.\n\n**Additional information:**\n\nThe patient has been taking Tab Paracetamol, Methylprednisolone & Gabapentin for the last 2 weeks. For the past 1 day, you developed stiffness in your right hand muscle…	{ "Guidelines Selected as Relevant": [ "[bmj140] Multiple sclerosis", "[bmj966] Optic neuritis", "[ng220] Multiple sclerosis in adults: management", "[qs108] Multiple sclerosis: quality standard" ], "Differential Diagnosis": [ "Multiple sclerosis (MS)", "Neuromyelitis optica (NMO)", "Systemic lupus erythematosus (SLE)", "Medication side effects (e.g., methylprednisolone)", "Other autoimmune condi…
94	Evaluation	Neurological / Musculoskeletal	India	Multiple sclerosis	https://bestpractice.bmj.com/topics/en-gb/140	https://www.nice.org.uk/guidance/ng220	Difficult	—	✓	{ "Name": "Shyla Sen", "Sex": "Female", "Age": "35 years", "Ethnic background": "Indian Asian", "Location": "London UK", "Lifestyle": "You do not smoke or drink alcohol.", "Social and personal circumstances": "You live with your husband in a 3-bedroom apartment. You are independent in your ADLs (activities of daily life) at the moment when the disease is under control.", "Occupational history": "…	{ "Presenting complaint": "Eager to conceive", "Initial presentation": "You have been diagnosed with multiple sclerosis for the past 5 years and are on DMT (Disease-modifying therapy) Injection Natalizumab 300 mg IV every 4 weeks.\nYou got married 3 months ago and are eager to conceive.", "Context": "A new patient in primary care. Information in clinic booking sheet.", "Information available at t…	[ { "sender": "System Prompt", "message": "### Information available at the beginning of the visit\n\n**Patient:** Shyla Sen, 35 years, Female\n\n**Context:** A new patient in primary care. Information in clinic booking sheet.\n\n**Additional information:**\n\nThe patient is a known case of multiple sclerosis for the past 5 years and is on DMT (Disease-modifying therapy) Natalizumab." }, { "sende…	{ "Guidelines Selected as Relevant": [ "[bmj10] Migraine headache in adults", "[bmj140] Multiple sclerosis", "[cg156] Fertility problems: assessment and treatment", "[cg192] Antenatal and postnatal mental health: clinical management and service guidance", "[ng220] Multiple sclerosis in adults: management", "[qs108] Multiple sclerosis: quality standard" ], "Differential Diagnosis": [ "Need for pre…	{ "Presenting complaint": "Pregnancy with multiple sclerosis.", "Initial presentation": "You have come back for a follow-up after 6 months with missed periods and you have found out that you are pregnant. You have been taking Tab Folic acid 5 mg OD as advised in the last visit.", "Context": "First Follow-up visit after 6 months", "Information available at the beginning of the visit (including new…	[ { "sender": "System Prompt", "message": "### Information available at the beginning of the visit\n\n**Patient:** Shyla Sen, 35 years, Female\n\n**Context:** First Follow-up visit after 6 months\n\n**Additional information:**\n\nThe patient has come for a follow-up after 6 months after her last visit. She has missed her periods for the last 2 months. Her urine pregnancy test is positive" }, { "s…	{ "Guidelines Selected as Relevant": [ "[bmj140] Multiple sclerosis", "[bmj194] Menopause", "[bmj55] Depression in adults", "[cg113] Generalised anxiety disorder and panic disorder in adults: management", "[cg156] Fertility problems: assessment and treatment", "[ng220] Multiple sclerosis in adults: management" ], "Differential Diagnosis": [ "Pregnancy", "Multiple sclerosis exacerbation", "Side ef…	{ "Presenting complaint": "Pregnancy with multiple sclerosis.", "Initial presentation": "You are 2 months pregnant and you want to discuss your test reports.", "Context": "Second Follow-up visit after 1 week.", "Information available at the beginning of the visit (including new lab or imaging results, etc)": "The patient is a known case of multiple sclerosis since last 5 years and is 8 weeks preg…	[ { "sender": "System Prompt", "message": "### Information available at the beginning of the visit\n\n**Patient:** Shyla Sen, 35 years, Female\n\n**Context:** Second Follow-up visit after 1 week.\n\n**Additional information:**\n\nThe patient is a known case of multiple sclerosis since last 5 years and is 8 weeks pregnant now. She has come for follow-up with her investigations: Hb -12gm/dL; Blood …	{ "Guidelines Selected as Relevant": [ "[bmj140] Multiple sclerosis", "[bmj55] Depression in adults", "[cg192] Antenatal and postnatal mental health: clinical management and service guidance", "[ng220] Multiple sclerosis in adults: management", "[qs108] Multiple sclerosis: quality standard" ], "Differential Diagnosis": [ "Pregnancy-related complications in a patient with multiple sclerosis (MS)",…
95	Evaluation	Neurological / Musculoskeletal	India	Chronic neuropathic pain	https://bestpractice.bmj.com/topics/en-gb/694	https://www.nice.org.uk/guidance/cg173	Easy	—	—	{ "Name": "Sandeep Rai", "Sex": "Male", "Age": "55 years", "Ethnic background": "Indian Asian", "Location": "Derby UK", "Lifestyle": "You do not smoke or drink alcohol.", "Social and personal circumstances": "You live with your wife in a 3-bedroom apartment. You are independent in your ADLs (activities of daily life).", "Occupational history": "Banker", "Travel history": "None", "Family history":…	{ "Presenting complaint": "Right chest pain", "Initial presentation": "You have had right chest pain for over a year now and it has intensified in the past 2 months.", "Context": "A new patient in primary care. Information in clinic booking sheet.", "Information available at the beginning of the visit (including new lab or imaging results, etc)": "The patient has been suffering from right chest f…	[ { "sender": "System Prompt", "message": "### Information available at the beginning of the visit\n\n**Patient:** Sandeep Rai, 55 years, Male\n\n**Context:** A new patient in primary care. Information in clinic booking sheet.\n\n**Additional information:**\n\nThe patient has been suffering from right chest for approximately a year, which subsequently intensified over the past 2 months." }, { "se…	{ "Guidelines Selected as Relevant": [ "[bmj10] Migraine headache in adults", "[bmj3000100] Unstable angina", "[bmj694] Chronic pain syndromes", "[cg95] Recent-onset chest pain of suspected cardiac origin: assessment and diagnosis", "[ng193] Chronic pain (primary and secondary) in over 16s: assessment of all chronic pain and management of chronic primary pain" ], "Differential Diagnosis": [ "Post…	{ "Presenting complaint": "Right-side chest pain.", "Initial presentation": "You have come back for follow-up after 3 days with your test reports. You have been taking Tab. Amitriptyline 25 mg & Paracetamol and using ice locally as advised in the last visit but you feel no improvement in your symptoms.", "Context": "First Follow-up visit", "Information available at the beginning of the visit (inc…	[ { "sender": "System Prompt", "message": "### Information available at the beginning of the visit\n\n**Patient:** Sandeep Rai, 55 years, Male\n\n**Context:** First Follow-up visit\n\n**Additional information:**\n\nThe patient has come for a follow-up after 3 days with his test reports which show a normal complete blood picture, and normal ESR. Your vitamin B12 levels are low 100 ng./mL (normal- …	{ "Guidelines Selected as Relevant": [ "[bmj10] Migraine headache in adults", "[bmj694] Chronic pain syndromes", "[cg173] Neuropathic pain in adults: pharmacological management in non-specialist settings", "[ng193] Chronic pain (primary and secondary) in over 16s: assessment of all chronic pain and management of chronic primary pain" ], "Differential Diagnosis": [ "Post-herpetic neuralgia", "Cost…	{ "Presenting complaint": "Pain around the nipple upon touch.", "Initial presentation": "You have been taking the medicines advised for you for the last 3 months and your symptoms abated in the initial few weeks. In the last one week, you have gain developed severe pain around your right nipple when you touch it.", "Context": "Second Follow-up visit after 3 months.", "Information available at the…	[ { "sender": "System Prompt", "message": "### Information available at the beginning of the visit\n\n**Patient:** Sandeep Rai, 55 years, Male\n\n**Context:** Second Follow-up visit after 3 months.\n\n**Additional information:**\n\nThe patient has taken Inj. Vitamin B 12 1000 mcg IM OD X 7 days followed by 1000 mcg IM weekly for 4 weeks. 2 months ago. He has been taking Tab Paracetamol 500 mg SOS…	{ "Guidelines Selected as Relevant": [ "[bmj140] Multiple sclerosis", "[bmj694] Chronic pain syndromes", "[cg173] Neuropathic pain in adults: pharmacological management in non-specialist settings", "[ng17] Type 1 diabetes in adults: diagnosis and management" ], "Differential Diagnosis": [ "Post-herpetic neuralgia", "Costochondritis", "Musculoskeletal pain in the chest wall", "Shingles reactivatio…
[truncated: 25 more rows]
